# Supplementary material for: Genome-Wide Association Study for Carcass Traits in an Experimental Nelore Cattle Population
Source: PLoS One. 2017 Jan 24;12(1):e0169860. doi: 10.1371/journal.pone.0169860 (PMC5261778; doi:10.1371/journal.pone.0169860)
Supplement: S1 File — (XLSX) [file pone.0169860.s001.xlsx]

## Sheet: LMA
Start SNP number or SNP name for the window	End SNP number or SNP name for the window	window size (number of SNP)	Start (ChrNumber)	start (Position) for the window	End (ChrNumber)	end (Position) for the window	variance explained by 50 adjacents SNP
4	53	50	1	149772	1	389757	0.21065
54	103	50	1	390434	1	784843	0.01172
134	183	50	1	971539	1	1422523	0.04906
198	247	50	1	1541025	1	1760113	0.01691
248	297	50	1	1768371	1	2114142	0.40294
302	351	50	1	2136685	1	2306601	0.01112
359	408	50	1	2331080	1	2427298	0.00294
433	482	50	1	2475470	1	2669386	0.00858
486	535	50	1	2683800	1	2830528	0.00039
536	585	50	1	2836361	1	3097888	0.0024
628	677	50	1	3298737	1	3466791	8e-05
680	729	50	1	3507580	1	3652436	0.25981
743	792	50	1	3726245	1	3974265	0.04699
801	850	50	1	4012541	1	4421333	0.51049
853	902	50	1	4441605	1	4788764	0.03355
915	964	50	1	4821192	1	5163458	0.00482
966	1015	50	1	5175832	1	5519845	0.01631
1049	1098	50	1	5646552	1	5785986	1.05914
1117	1166	50	1	5853162	1	6304455	0.0138
1185	1234	50	1	6399114	1	6823784	0.00084
1254	1303	50	1	6868837	1	7055334	0.07585
1335	1384	50	1	7286588	1	7665323	0.00141
1385	1434	50	1	7672784	1	7873127	0.03142
1442	1491	50	1	7907929	1	8227411	0.00098
1532	1581	50	1	8418917	1	8695884	0.00052
1582	1631	50	1	8702158	1	8986593	6e-05
1638	1687	50	1	9002468	1	9379728	0.00062
1688	1737	50	1	9382338	1	9553285	0.00856
1738	1787	50	1	9555306	1	9718403	0.00738
1811	1860	50	1	9804168	1	9973707	0.00023
1865	1914	50	1	10029662	1	10215468	0.00014
1922	1971	50	1	10292368	1	10607196	0.00056
1974	2023	50	1	10631878	1	10943011	0.00023
2051	2100	50	1	11293766	1	11660193	0.00543
2129	2178	50	1	11812309	1	12107233	0.00091
2219	2268	50	1	12537425	1	12805406	0.01119
2281	2330	50	1	12842398	1	13067898	0.03526
2331	2380	50	1	13081890	1	13366084	0.00174
2381	2430	50	1	13371840	1	13663140	0.01006
2454	2503	50	1	13755812	1	14116203	0.00142
2536	2585	50	1	14257215	1	14483440	0.00068
2590	2639	50	1	14505372	1	14745273	0.03389
2652	2701	50	1	14838949	1	15042870	0.00821
2707	2756	50	1	15049866	1	15223685	0.17101
2769	2818	50	1	15323293	1	15610038	0.04526
2851	2900	50	1	15844150	1	16111026	0.0593
2924	2973	50	1	16276028	1	16647251	0.00286
3006	3055	50	1	16943089	1	17257397	0.0083
3062	3111	50	1	17315167	1	17616413	0.0516
3112	3161	50	1	17620040	1	17865640	0.00741
3195	3244	50	1	18038013	1	18279208	0.0019
3293	3342	50	1	18594310	1	18886547	0.00868
3378	3427	50	1	19007585	1	19348927	0.01497
3459	3508	50	1	19525982	1	19778380	0.08382
3519	3568	50	1	19797118	1	20072341	0.01185
3578	3627	50	1	20117131	1	20484317	0.0057
3638	3687	50	1	20557846	1	20732732	0.00014
3688	3737	50	1	20734822	1	20943257	0.00056
3738	3787	50	1	20952781	1	21147202	1e-05
3789	3838	50	1	21156402	1	21393283	2e-05
3839	3888	50	1	21393983	1	21704222	1e-05
3889	3938	50	1	21717241	1	21940683	0.00022
3940	3989	50	1	21952281	1	22222538	0.0065
4011	4060	50	1	22394567	1	22622942	0.00327
4061	4110	50	1	22627156	1	22923674	0.00023
4112	4161	50	1	22939657	1	23103300	3e-05
4165	4214	50	1	23124142	1	23335332	0.00165
4217	4266	50	1	23340132	1	23616266	0.01361
4290	4339	50	1	23752322	1	23942996	0.00371
4380	4429	50	1	24101949	1	24332073	0.00468
4434	4483	50	1	24343614	1	24634209	0.00053
4508	4557	50	1	24749861	1	24950186	0.00076
4581	4630	50	1	25032199	1	25351038	0.00252
4634	4683	50	1	25449826	1	25801368	0.00127
4708	4757	50	1	25973869	1	26108265	0.00368
4758	4807	50	1	26110880	1	26261720	0.17116
4812	4861	50	1	26269845	1	26411464	0.21939
4862	4911	50	1	26412414	1	26601211	0.01549
4913	4962	50	1	26605041	1	26879369	0.00127
5002	5051	50	1	27004595	1	27159232	0.12237
5090	5139	50	1	27326930	1	27470321	0.14511
5149	5198	50	1	27498893	1	27943733	0.00479
5200	5249	50	1	27951152	1	28329404	0.01937
5260	5309	50	1	28350141	1	28592510	0.00358
5310	5359	50	1	28593859	1	28743520	0.42929
5362	5411	50	1	28760555	1	29058230	0.09552
5427	5476	50	1	29203126	1	29512082	0.00835
5480	5529	50	1	29533897	1	29881514	0.01548
5552	5601	50	1	30024945	1	30340378	0.00032
5608	5657	50	1	30414120	1	30668597	0.03806
5658	5707	50	1	30670740	1	30982499	0.00904
5725	5774	50	1	31039530	1	31425832	0.00152
5813	5862	50	1	31778342	1	32200199	0.00052
5870	5919	50	1	32230331	1	32583383	0.00297
5924	5973	50	1	32600563	1	32871467	0.05285
5980	6029	50	1	32905173	1	33097250	0.02339
6030	6079	50	1	33098389	1	33264922	0.04284
6081	6130	50	1	33275553	1	33504995	0.01318
6135	6184	50	1	33538359	1	33783427	0.11717
6205	6254	50	1	33972292	1	34265198	0.1135
6255	6304	50	1	34308614	1	34508704	0.00023
6323	6372	50	1	34596202	1	35099992	0.00421
6385	6434	50	1	35178519	1	35343553	0.00132
6444	6493	50	1	35419315	1	35703424	0.0041
6495	6544	50	1	35749132	1	35996294	0.00033
6548	6597	50	1	36016240	1	36267086	0.00035
6632	6681	50	1	36483633	1	36753758	0.00018
6682	6731	50	1	36764094	1	37007720	0.00187
6744	6793	50	1	37027627	1	37333514	0.01035
6811	6860	50	1	37482896	1	37734813	0.00617
6887	6936	50	1	37845685	1	38177481	0.01074
6971	7020	50	1	38337046	1	38754383	0.00129
7059	7108	50	1	39166873	1	39493001	0.00073
7139	7188	50	1	39651982	1	39978080	0.00324
7196	7245	50	1	40059144	1	40330702	3e-05
7255	7304	50	1	40395870	1	40731190	0.00013
7339	7388	50	1	40936681	1	41258737	0.00038
7403	7452	50	1	41348714	1	41526983	0.01907
7497	7546	50	1	41716988	1	41878793	0.00019
7574	7623	50	1	41997911	1	42352084	0.00518
7641	7690	50	1	42575042	1	43102967	0.00549
7730	7779	50	1	43361999	1	43658674	0.00319
7793	7842	50	1	43763942	1	44536920	0.00591
7876	7925	50	1	44664833	1	45102502	0.00278
7926	7975	50	1	45136261	1	45507577	0.03168
7980	8029	50	1	45529734	1	45801171	0.00057
8031	8080	50	1	45821725	1	46336142	3e-05
8101	8150	50	1	46486571	1	46967631	0.00085
8164	8213	50	1	47068048	1	47302220	0.00786
8252	8301	50	1	47469389	1	47771799	0.02136
8303	8352	50	1	47791700	1	48013389	0.0012
8363	8412	50	1	48031238	1	48390301	0.00056
8428	8477	50	1	48507842	1	48779263	0.00105
8483	8532	50	1	48820832	1	49043446	0.00038
8533	8582	50	1	49048162	1	49271606	0.00103
8591	8640	50	1	49315286	1	49653681	0.00033
8662	8711	50	1	49810979	1	50440011	0.0002
8721	8770	50	1	50532124	1	51084434	0.00265
8815	8864	50	1	51345629	1	51592643	0.00142
8895	8944	50	1	51949938	1	52233723	0.00658
8954	9003	50	1	52270133	1	52892168	0.00196
9037	9086	50	1	53153664	1	53349402	0.00181
9134	9183	50	1	53580829	1	53690710	0.00026
9184	9233	50	1	53693793	1	53941632	2e-05
9257	9306	50	1	54050151	1	54310338	0.00213
9320	9369	50	1	54339916	1	54501549	0.00782
9370	9419	50	1	54505985	1	54988164	0.00066
9457	9506	50	1	55761953	1	56067524	0.00065
9507	9556	50	1	56069098	1	56431700	0.00621
9571	9620	50	1	56594951	1	56694423	0.00953
9634	9683	50	1	56760667	1	56877283	0.00085
9696	9745	50	1	56913460	1	57135925	0.00435
9778	9827	50	1	57296707	1	57738557	0.00012
9829	9878	50	1	57817004	1	58284344	2e-05
9887	9936	50	1	58319066	1	58692987	0.00109
9962	10011	50	1	58833298	1	59207664	0.0002
10014	10063	50	1	59218012	1	59387713	1e-05
10064	10113	50	1	59390390	1	59645263	0.00014
10120	10169	50	1	59728579	1	60477492	0.00056
10177	10226	50	1	60525010	1	60787763	0.00334
10227	10276	50	1	60804167	1	61001792	0.00035
10283	10332	50	1	61031341	1	61168721	0.00942
10334	10383	50	1	61171594	1	61357379	0.00013
10408	10457	50	1	61530474	1	61787811	0.00354
10492	10541	50	1	61936456	1	62156731	0.00661
10591	10640	50	1	62468508	1	62821513	0.00042
10671	10720	50	1	62989610	1	63228570	0.00012
10721	10770	50	1	63234927	1	63344218	0.02192
10798	10847	50	1	63466392	1	63799085	0.00124
10854	10903	50	1	63825879	1	64032828	0.00536
10930	10979	50	1	64255307	1	64452880	0.00012
10985	11034	50	1	64465357	1	64679248	0.0005
11059	11108	50	1	64781574	1	65003045	2e-05
11112	11161	50	1	65012499	1	65313538	0.00018
11171	11220	50	1	65364623	1	65616177	5e-05
11224	11273	50	1	65643272	1	65889940	0
11290	11339	50	1	65946967	1	66121259	0.00049
11343	11392	50	1	66139653	1	66419317	0.00098
11403	11452	50	1	66450521	1	66575624	0.00076
11453	11502	50	1	66577607	1	66680003	0.0121
11542	11591	50	1	66843931	1	67104178	0.00028
11600	11649	50	1	67163681	1	67440624	0.00021
11660	11709	50	1	67501354	1	67751213	0.00077
11710	11759	50	1	67755955	1	68013613	0.07043
11780	11829	50	1	68068727	1	68205899	0.00245
11856	11905	50	1	68276649	1	68457522	0.00393
11955	12004	50	1	68691306	1	68895920	0.00016
12048	12097	50	1	69018100	1	69249446	0.0006
12104	12153	50	1	69269897	1	69365774	0.00171
12154	12203	50	1	69368803	1	69466532	0.00547
12207	12256	50	1	69468996	1	69571288	0.0219
12263	12312	50	1	69583758	1	69651063	0.0012
12340	12389	50	1	69688588	1	69811539	0.00316
12399	12448	50	1	69841042	1	70052561	0.00011
12458	12507	50	1	70107743	1	70333125	0.00106
12508	12557	50	1	70343369	1	70715188	0.00217
12568	12617	50	1	70757424	1	70853652	0.05241
12622	12671	50	1	70915774	1	71090871	0.01474
12673	12722	50	1	71100454	1	71342601	0.01179
12726	12775	50	1	71381168	1	71683939	0.12934
12789	12838	50	1	71727410	1	72070008	0.00261
12875	12924	50	1	72481717	1	72772747	0.00507
12963	13012	50	1	73019587	1	73095527	0.00202
13025	13074	50	1	73123910	1	73350749	0.00311
13086	13135	50	1	73441389	1	73754789	0.0308
13147	13196	50	1	73845456	1	74353144	0.01064
13197	13246	50	1	74357316	1	74589073	0.00052
13251	13300	50	1	74601819	1	75127085	0.00244
13301	13350	50	1	75129810	1	75338702	0.00099
13354	13403	50	1	75390913	1	75632279	0.00236
13425	13474	50	1	75714254	1	75962400	0.04349
13475	13524	50	1	75965728	1	76149031	0.00492
13534	13583	50	1	76172350	1	76388883	0.06795
13584	13633	50	1	76399878	1	76493049	0.00462
13669	13718	50	1	76665917	1	76844454	0.00521
13737	13786	50	1	76947000	1	77277296	0.00019
13792	13841	50	1	77330470	1	77728370	0.00247
13890	13939	50	1	78411950	1	78734476	0.00293
13957	14006	50	1	78856611	1	79104035	0.00967
14032	14081	50	1	79198385	1	79448205	0.00125
14112	14161	50	1	79614829	1	80137890	0.01003
14194	14243	50	1	80555344	1	80919477	0.0107
14244	14293	50	1	80923799	1	81377199	0.00162
14335	14384	50	1	81617796	1	81856504	0.01053
14402	14451	50	1	82324072	1	82797130	0.02607
14452	14501	50	1	82804545	1	83724469	0.00051
14531	14580	50	1	84249081	1	84900457	0.00311
14584	14633	50	1	84938080	1	85451506	0.00039
14634	14683	50	1	85456026	1	85673233	0.0064
14709	14758	50	1	85754383	1	86340811	0.00946
14776	14825	50	1	86466054	1	86882770	0.00045
14826	14875	50	1	86884848	1	87229025	0.12834
14876	14925	50	1	87245143	1	87495169	0.01739
14942	14991	50	1	87572896	1	87862991	0.43737
15023	15072	50	1	87972118	1	88233118	0.0099
15073	15122	50	1	88233836	1	88586008	0.26623
15136	15185	50	1	88709939	1	89047211	0.00091
15186	15235	50	1	89050654	1	89282496	0.00449
15245	15294	50	1	89358747	1	89720514	0.01297
15311	15360	50	1	89932507	1	90296719	0.00151
15377	15426	50	1	90416603	1	90845966	0.01827
15474	15523	50	1	91039951	1	91304175	0.0003
15525	15574	50	1	91315818	1	91575352	0.01256
15578	15627	50	1	91600154	1	92077269	0.02407
15638	15687	50	1	92099166	1	92308130	0.00303
15690	15739	50	1	92326469	1	92535726	0.02591
15740	15789	50	1	92538233	1	92703077	1e-05
15806	15855	50	1	92767759	1	93107129	0.00059
15866	15915	50	1	93202800	1	93529164	0.00186
15955	16004	50	1	93848085	1	94176617	0.01354
16041	16090	50	1	94435672	1	94707077	0.00046
16093	16142	50	1	94726200	1	95090688	0.00995
16186	16235	50	1	95249015	1	95686282	0.00172
16236	16285	50	1	95688354	1	96035002	0.0295
16286	16335	50	1	96039235	1	96605321	0.00231
16377	16426	50	1	96873699	1	97080009	0.01672
16474	16523	50	1	97206252	1	97326099	0.01018
16561	16610	50	1	97457571	1	97696420	0.00188
16640	16689	50	1	97928944	1	98502082	0.00428
16692	16741	50	1	98553642	1	99062029	0.12214
16767	16816	50	1	99237377	1	99488695	0.0068
16821	16870	50	1	99514553	1	99742816	0.00457
16912	16961	50	1	99982697	1	100191189	4e-05
16962	17011	50	1	100198816	1	100424669	0.0012
17053	17102	50	1	100675325	1	100883863	0.00546
17111	17160	50	1	100955064	1	101212136	0.00042
17173	17222	50	1	101293474	1	101477236	0.0022
17269	17318	50	1	101754572	1	101969840	0.00011
17332	17381	50	1	102023903	1	102303034	0.00016
17425	17474	50	1	102571001	1	103038240	0.00031
17499	17548	50	1	103202132	1	103455587	0.00025
17560	17609	50	1	103514625	1	103647890	0.00077
17618	17667	50	1	103675933	1	103887779	0.00587
17710	17759	50	1	104070157	1	104314088	0.00039
17770	17819	50	1	104393549	1	104715751	0.00327
17839	17888	50	1	104842361	1	105176802	0.00313
17929	17978	50	1	105470492	1	105727490	0.02154
17979	18028	50	1	105729860	1	105913985	0.00205
18053	18102	50	1	106044947	1	106333505	0.00167
18136	18185	50	1	106431991	1	106696798	0.00496
18186	18235	50	1	106702937	1	106901400	0.00076
18236	18285	50	1	106904871	1	107212902	0.00011
18291	18340	50	1	107243917	1	107438762	0.00038
18361	18410	50	1	107547228	1	107754928	0.00019
18412	18461	50	1	107765498	1	108006588	0.00091
18488	18537	50	1	108124797	1	108280901	0.00256
18540	18589	50	1	108294010	1	108439759	0.00036
18604	18653	50	1	108477966	1	108684392	0.00014
18654	18703	50	1	108687529	1	108869096	0.00537
18705	18754	50	1	108878205	1	109094400	0.00036
18761	18810	50	1	109117112	1	109248007	0.00493
18815	18864	50	1	109252370	1	109558181	0.00273
18882	18931	50	1	109657227	1	110141635	0.01362
18953	19002	50	1	110374424	1	110795159	0.00361
19003	19052	50	1	110802959	1	111151738	6e-05
19053	19102	50	1	111154851	1	111373814	0.00332
19144	19193	50	1	111663977	1	111962102	0.00095
19199	19248	50	1	112009724	1	112223400	0.00536
19275	19324	50	1	112346787	1	112562497	8e-05
19339	19388	50	1	112638987	1	112821664	0.00728
19437	19486	50	1	113048252	1	113328560	0.02422
19535	19584	50	1	113780811	1	114153606	0.00183
19600	19649	50	1	114223760	1	114335461	0.0008
19650	19699	50	1	114339965	1	114626277	0.03182
19747	19796	50	1	114958516	1	115090543	0.01256
19845	19894	50	1	115345987	1	115463286	0.01459
19895	19944	50	1	115466181	1	115778404	0.00013
19952	20001	50	1	115831791	1	116246446	0.00556
20033	20082	50	1	116366451	1	116634053	0.0004
20107	20156	50	1	116809609	1	117542923	0.06233
20201	20250	50	1	117740158	1	117945793	0.02494
20259	20308	50	1	117985848	1	118194724	0.00573
20337	20386	50	1	118362388	1	118705748	0.00634
20390	20439	50	1	118740400	1	119014833	0.00245
20489	20538	50	1	119224618	1	119368316	0.00125
20543	20592	50	1	119392513	1	119658397	0.00808
20622	20671	50	1	119874301	1	120050577	0.00444
20674	20723	50	1	120061568	1	120330160	0.0006
20728	20777	50	1	120355838	1	120755186	0.00341
20805	20854	50	1	120911408	1	121191922	0.0023
20885	20934	50	1	121360307	1	121562292	0.00303
20935	20984	50	1	121572060	1	122393200	0.01027
20985	21034	50	1	122393516	1	122854052	0.02347
21055	21104	50	1	122990568	1	123458870	0.00094
21123	21172	50	1	123562093	1	123963497	0.00037
21188	21237	50	1	124048075	1	124378221	0.00475
21240	21289	50	1	124434920	1	124763571	0.04294
21336	21385	50	1	125066040	1	125299439	0.04416
21420	21469	50	1	125470067	1	125751632	0.00375
21499	21548	50	1	125846989	1	126013421	0.00051
21549	21598	50	1	126015126	1	126197088	0.46459
21599	21648	50	1	126199422	1	126522768	0.00949
21687	21736	50	1	126599132	1	126770807	0.00012
21737	21786	50	1	126774225	1	126983495	0.0008
21787	21836	50	1	126994435	1	127288890	0.00374
21858	21907	50	1	127422645	1	127849803	0.01088
21908	21957	50	1	127850628	1	128211532	0.08819
21958	22007	50	1	128220771	1	128554657	0.00114
22013	22062	50	1	128560713	1	128880359	0.00052
22067	22116	50	1	128891549	1	129195732	0.03913
22132	22181	50	1	129268364	1	129512910	0.00628
22195	22244	50	1	129607144	1	129757206	0.00011
22249	22298	50	1	129771402	1	129891598	0.03524
22299	22348	50	1	129892562	1	130270099	0.00388
22367	22416	50	1	130575535	1	130707988	0.00919
22417	22466	50	1	130709958	1	131011331	0.00033
22476	22525	50	1	131072553	1	131326810	0.00893
22529	22578	50	1	131332779	1	131533041	0.00023
22579	22628	50	1	131535003	1	131692298	1e-05
22631	22680	50	1	131695175	1	131861417	0.00017
22682	22731	50	1	131863927	1	132120714	0.01106
22756	22805	50	1	132170845	1	132347489	0.00037
22809	22858	50	1	132372939	1	132648528	0.01014
22873	22922	50	1	132700417	1	132993459	0.0041
22927	22976	50	1	133027725	1	133271429	0.00052
22977	23026	50	1	133278300	1	133482075	0.00197
23046	23095	50	1	133607643	1	134023436	0.00032
23099	23148	50	1	134042694	1	134323983	9e-05
23151	23200	50	1	134341181	1	134613961	0.00312
23225	23274	50	1	134787836	1	135031329	0.00018
23286	23335	50	1	135061099	1	135266678	0.00315
23358	23407	50	1	135340035	1	135479410	0.00468
23419	23468	50	1	135502112	1	135623635	0.00029
23470	23519	50	1	135637060	1	135812920	0.00204
23535	23584	50	1	135915011	1	136155685	0.00015
23585	23634	50	1	136157878	1	136498915	0.00019
23654	23703	50	1	136609838	1	136772793	0.01832
23705	23754	50	1	136774097	1	137011634	0.00021
23756	23805	50	1	137016788	1	137171866	2e-05
23807	23856	50	1	137177861	1	137430522	0.00011
23882	23931	50	1	137697198	1	137958251	7e-05
23936	23985	50	1	137982949	1	138183686	2e-05
24004	24053	50	1	138284062	1	138446575	0.00014
24062	24111	50	1	138469061	1	138718684	0.00044
24117	24166	50	1	138736357	1	138977888	4e-05
24192	24241	50	1	139124419	1	139310611	0.00034
24252	24301	50	1	139357221	1	139655091	6e-05
24308	24357	50	1	139678774	1	139843175	0.00028
24361	24410	50	1	139864723	1	140038443	4e-05
24420	24469	50	1	140082004	1	140309648	0.00281
24470	24519	50	1	140311162	1	140537995	1e-05
24531	24580	50	1	140559346	1	140707846	0.00013
24581	24630	50	1	140709356	1	141128201	1e-05
24644	24693	50	1	141305391	1	141524936	0.00019
24694	24743	50	1	141526056	1	141654267	9e-05
24759	24808	50	1	141678755	1	141756328	7e-05
24809	24858	50	1	141757238	1	141858221	0.0014
24865	24914	50	1	141873410	1	142024214	4e-05
24928	24977	50	1	142096846	1	142199519	0.00021
24999	25048	50	1	142288653	1	142453634	4e-05
25058	25107	50	1	142484049	1	142676831	0.0037
25154	25203	50	1	142867808	1	142978481	0.00062
25204	25253	50	1	142978940	1	143119103	4e-05
25256	25305	50	1	143124666	1	143221289	0.01139
25315	25364	50	1	143251591	1	143405122	0.00341
25398	25447	50	1	143519763	1	143801060	0.00018
25464	25513	50	1	143867207	1	144033465	0.00688
25546	25595	50	1	144194554	1	144394307	0.00029
25601	25650	50	1	144403182	1	144541498	0.00264
25681	25730	50	1	144671536	1	144835742	0.00182
25742	25791	50	1	144923303	1	145159115	0.00051
25797	25846	50	1	145180339	1	145590526	0.0016
25851	25900	50	1	145616762	1	145893906	0.0001
25929	25978	50	1	145957517	1	146286239	0.00034
25992	26041	50	1	146321672	1	146507480	0.00041
26082	26131	50	1	146737946	1	147009553	0.00123
26133	26182	50	1	147010912	1	147316919	0
26183	26232	50	1	147320547	1	147471936	0.00072
26252	26301	50	1	147535122	1	147720430	0.00043
26302	26351	50	1	147724364	1	147952963	0.00011
26358	26407	50	1	148009894	1	148215218	0.00073
26424	26473	50	1	148338396	1	148621847	0.00018
26476	26525	50	1	148653766	1	148888628	0.00147
26562	26611	50	1	149159953	1	149592652	0.00218
26612	26661	50	1	149594587	1	150219796	0.01709
26663	26712	50	1	150230895	1	150581699	0.00014
26738	26787	50	1	150812177	1	151043631	0.0001
26788	26837	50	1	151044675	1	151336299	7e-05
26873	26922	50	1	151632869	1	152100370	0.00122
26923	26972	50	1	152106539	1	152334654	0
26973	27022	50	1	152335341	1	152506031	2e-05
27023	27072	50	1	152506713	1	152805771	0.00073
27074	27123	50	1	152813476	1	153008789	0.01932
27151	27200	50	1	153079446	1	153289487	0.00177
27218	27267	50	1	153359851	1	153534323	0.00298
27271	27320	50	1	153563112	1	153791316	0.00067
27321	27370	50	1	153794039	1	153903316	0.00418
27371	27420	50	1	153908294	1	154039600	0.01262
27422	27471	50	1	154046837	1	154234529	0.00023
27492	27541	50	1	154380929	1	154800780	0.00012
27542	27591	50	1	154803825	1	155065419	0.00168
27612	27661	50	1	155162788	1	155294633	9e-05
27663	27712	50	1	155308112	1	155534774	5e-05
27715	27764	50	1	155542198	1	155712363	0.00352
27781	27830	50	1	155787238	1	156122356	0.06317
27831	27880	50	1	156133040	1	156292084	0.00103
27923	27972	50	1	156503303	1	156708558	0.001
28020	28069	50	1	156963324	1	157211577	0.00252
28078	28127	50	1	157247778	1	157417925	0.00058
28171	28220	50	1	157531894	1	157676753	0.00062
28221	28270	50	1	157677890	1	157887744	0.00359
28274	28323	50	1	157904828	1	158118546	0.03883
28327	28376	50	1	158126197	1	158319652	0.01226
28377	28426	50	2	6889	2	491417	9e-05
28429	28478	50	2	506817	2	669052	0.00019
28490	28539	50	2	695583	2	938983	0.00299
28580	28629	50	2	1059633	2	1334107	7e-05
28632	28681	50	2	1343724	2	1569039	9e-05
28689	28738	50	2	1579127	2	1776547	1e-05
28746	28795	50	2	1808446	2	2228588	0.00015
28811	28860	50	2	2288077	2	2606138	0.00157
28865	28914	50	2	2658214	2	2959977	0.00012
28915	28964	50	2	2961917	2	3295162	0.00838
28970	29019	50	2	3367759	2	3741670	0.00051
29041	29090	50	2	3840489	2	3999308	0.00023
29097	29146	50	2	4042301	2	4153099	0.00694
29149	29198	50	2	4159529	2	4376459	0.0005
29199	29248	50	2	4377691	2	4571868	0.00113
29274	29323	50	2	4712738	2	4902835	0.00643
29363	29412	50	2	5057732	2	5239979	0.00221
29455	29504	50	2	5412858	2	5680902	0.01256
29508	29557	50	2	5692548	2	6008225	0.00257
29602	29651	50	2	6223971	2	6539602	0.00174
29662	29711	50	2	6608610	2	6852950	0.00123
29728	29777	50	2	6979090	2	7197823	0.0054
29817	29866	50	2	7437564	2	7745009	0.00015
29896	29945	50	2	7877379	2	8133425	6e-05
29955	30004	50	2	8162001	2	8400724	0.00047
30006	30055	50	2	8403171	2	8610462	0.00126
30065	30114	50	2	8663417	2	8930293	0.0001
30125	30174	50	2	8994143	2	9202511	0.0001
30178	30227	50	2	9230786	2	9637132	0.0006
30275	30324	50	2	9874755	2	10262927	3e-05
30327	30376	50	2	10278348	2	10515982	0.00212
30380	30429	50	2	10552306	2	10891298	8e-05
30437	30486	50	2	10956286	2	11330775	0.00038
30534	30583	50	2	11482029	2	11773141	0.0005
30584	30633	50	2	11780890	2	11926979	0.00131
30665	30714	50	2	12081822	2	12360714	0.00656
30717	30766	50	2	12393761	2	12595771	0.00038
30778	30827	50	2	12645245	2	12863059	0.0014
30838	30887	50	2	12982638	2	13288751	4e-05
30926	30975	50	2	13452429	2	13692600	0.00025
30981	31030	50	2	13712698	2	13938793	0.00068
31062	31111	50	2	14199528	2	14511668	0.00287
31112	31161	50	2	14520137	2	14767041	0.00026
31163	31212	50	2	14772386	2	15136358	0.00071
31225	31274	50	2	15165345	2	15380360	0.00607
31291	31340	50	2	15438838	2	15625156	0.00011
31341	31390	50	2	15674178	2	15998376	0.00201
31392	31441	50	2	16001031	2	16302110	0.0009
31465	31514	50	2	16593282	2	16887223	0.00799
31522	31571	50	2	16937448	2	17281779	0.0009
31595	31644	50	2	17386067	2	17614422	0.01368
31678	31727	50	2	17779867	2	18059182	0.00097
31766	31815	50	2	18364864	2	18532888	0.00061
31821	31870	50	2	18555223	2	18786120	0.00497
31904	31953	50	2	18996405	2	19243099	0.0043
31960	32009	50	2	19280130	2	19463458	0.00146
32018	32067	50	2	19556683	2	19827577	0.01189
32072	32121	50	2	19877317	2	20104920	0.0012
32156	32205	50	2	20260960	2	20471751	0.00075
32218	32267	50	2	20558476	2	21224324	2e-05
32295	32344	50	2	21437527	2	21675692	0.00197
32369	32418	50	2	21846392	2	22039119	0.00393
32419	32468	50	2	22045335	2	22482949	0.00102
32479	32528	50	2	22578263	2	22915156	8e-05
32538	32587	50	2	22977407	2	23142668	0.00034
32625	32674	50	2	23327549	2	23605094	0.00079
32675	32724	50	2	23606183	2	23901953	0.00017
32725	32774	50	2	23902479	2	24211998	8e-05
32800	32849	50	2	24349483	2	24702201	0.00044
32863	32912	50	2	24781322	2	25046426	0.00044
32936	32985	50	2	25215562	2	25760933	0.00084
33026	33075	50	2	25963920	2	26160976	0.00768
33110	33159	50	2	26264125	2	26470644	0.00408
33191	33240	50	2	26721581	2	26932887	0.00017
33254	33303	50	2	27007541	2	27236560	0.00082
33349	33398	50	2	27477620	2	27698108	5e-05
33405	33454	50	2	27728801	2	28055848	0.00022
33479	33528	50	2	28193079	2	28388292	0.00019
33533	33582	50	2	28406332	2	28518174	0.00262
33632	33681	50	2	28830681	2	29027343	9e-05
33684	33733	50	2	29041281	2	29176000	2e-05
33760	33809	50	2	29276733	2	29457124	0.00028
33842	33891	50	2	29715597	2	29977423	0.00179
33893	33942	50	2	29984366	2	30078565	0.00017
33963	34012	50	2	30117894	2	30387869	0.00134
34016	34065	50	2	30393245	2	30606584	0.00027
34067	34116	50	2	30611294	2	30765996	9e-05
34118	34167	50	2	30781541	2	31075963	3e-05
34170	34219	50	2	31105356	2	31438184	0.00239
34262	34311	50	2	31710000	2	31943368	0.00257
34331	34380	50	2	32120749	2	32348901	0.00115
34395	34444	50	2	32407235	2	32709335	2e-05
34460	34509	50	2	32836600	2	33114073	5e-05
34510	34559	50	2	33116081	2	33314961	9e-05
34574	34623	50	2	33375782	2	33537635	2e-05
34625	34674	50	2	33556115	2	33776964	0.00045
34719	34768	50	2	33999314	2	34203513	0.00171
34769	34818	50	2	34204231	2	34427837	0.00011
34851	34900	50	2	34502822	2	34632028	0.0004
34916	34965	50	2	34744993	2	34949068	3e-05
34977	35026	50	2	35019501	2	35452976	3e-05
35069	35118	50	2	35734106	2	36058343	0.00245
35145	35194	50	2	36249434	2	36436710	0.00654
35195	35244	50	2	36438945	2	36727497	0.00162
35279	35328	50	2	36985735	2	37244817	0.00016
35349	35398	50	2	37332808	2	37589177	0.00036
35405	35454	50	2	37663735	2	38193059	6e-05
35463	35512	50	2	38237024	2	38394314	9e-05
35513	35562	50	2	38395058	2	38514781	0.00243
35581	35630	50	2	38597988	2	38847500	0.02246
35661	35710	50	2	38962195	2	39158041	0.00479
35729	35778	50	2	39225122	2	39513996	0.0009
35779	35828	50	2	39518582	2	39956690	0.00378
35842	35891	50	2	40062806	2	40349603	0.00362
35919	35968	50	2	40553233	2	40876760	0.00204
36006	36055	50	2	41078833	2	41386138	0.00787
36073	36122	50	2	41438841	2	41857468	0.00493
36141	36190	50	2	41953212	2	42226593	0.01715
36224	36273	50	2	42438385	2	42648445	0.02783
36275	36324	50	2	42666562	2	43351555	0.00351
36357	36406	50	2	43710316	2	43903536	0.01801
36415	36464	50	2	43940243	2	44242869	0.00242
36512	36561	50	2	44408594	2	44887603	0.00163
36583	36632	50	2	45049132	2	45584050	0.00994
36649	36698	50	2	45630460	2	45838345	0.05869
36700	36749	50	2	45845298	2	46125425	0.02524
36778	36827	50	2	46273057	2	46721161	0.04971
36830	36879	50	2	46732375	2	47036837	0.01313
36880	36929	50	2	47037764	2	47299112	0.00042
36930	36979	50	2	47300150	2	47404883	0.01739
36980	37029	50	2	47406613	2	47682440	0.0351
37037	37086	50	2	47727838	2	48566896	0.00224
37087	37136	50	2	48568255	2	48914145	0.00119
37139	37188	50	2	48920105	2	49193300	0.00478
37193	37242	50	2	49208383	2	49488527	0.05308
37269	37318	50	2	49628093	2	49883394	0.00188
37347	37396	50	2	50015807	2	50243127	0.00196
37402	37451	50	2	50285326	2	50602956	0.01988
37480	37529	50	2	50916490	2	51223764	0.00164
37559	37608	50	2	51568378	2	51951292	0.00035
37626	37675	50	2	52069973	2	52431667	0.0004
37696	37745	50	2	52652527	2	52882067	8e-05
37746	37795	50	2	52886965	2	53060713	0.13725
37796	37845	50	2	53068143	2	53384099	0.00235
37888	37937	50	2	53590659	2	53881454	0.01443
37942	37991	50	2	53916912	2	54243013	0.00033
38035	38084	50	2	54502437	2	54914830	0.00047
38086	38135	50	2	54920614	2	55080518	0.00157
38137	38186	50	2	55083826	2	55287755	0.00052
38187	38236	50	2	55292933	2	55478152	0.00197
38238	38287	50	2	55479362	2	55658593	0.00017
38306	38355	50	2	55687042	2	56056764	0.00037
38359	38408	50	2	56078813	2	56363506	0.00018
38434	38483	50	2	56442434	2	56751052	0
38484	38533	50	2	56754227	2	56910044	0.0016
38537	38586	50	2	56914096	2	57240694	0.00026
38587	38636	50	2	57256228	2	57490893	0.01738
38638	38687	50	2	57494787	2	57728742	0.00056
38689	38738	50	2	57745810	2	57938392	0.01133
38764	38813	50	2	58060941	2	58333957	0.00689
38827	38876	50	2	58395906	2	58526143	0.00111
38877	38926	50	2	58529850	2	58634225	0
38958	39007	50	2	58711561	2	58975210	0.00978
39040	39089	50	2	59050747	2	59182429	0.03366
39099	39148	50	2	59217590	2	59431057	0.00031
39167	39216	50	2	59555203	2	59768525	0.00385
39221	39270	50	2	59787779	2	59973251	0.00041
39284	39333	50	2	60067186	2	60189863	0.00064
39350	39399	50	2	60233756	2	60357398	0.0015
39404	39453	50	2	60377350	2	60489244	0.0026
39456	39505	50	2	60494001	2	60657936	4e-05
39543	39592	50	2	60733385	2	60843588	0.00037
39607	39656	50	2	60887482	2	61031808	1e-05
39665	39714	50	2	61061111	2	61384451	9e-05
39716	39765	50	2	61396706	2	61881578	0.00376
39787	39836	50	2	62083897	2	62433898	3e-05
39837	39886	50	2	62440950	2	62730275	0.00015
39919	39968	50	2	62994036	2	63398876	0.008
39970	40019	50	2	63409181	2	64192304	0.00051
40027	40076	50	2	64247812	2	64622938	0.00131
40078	40127	50	2	64633865	2	64962446	0.01695
40175	40224	50	2	65094096	2	65358379	0.00238
40233	40282	50	2	65405852	2	65549777	0.00846
40283	40332	50	2	65551073	2	65805706	0.0001
40335	40384	50	2	65824906	2	66327042	0.01723
40414	40463	50	2	66490748	2	66648779	0.01583
40479	40528	50	2	66724145	2	67054277	0.00517
40547	40596	50	2	67140625	2	67478781	5e-05
40603	40652	50	2	67520984	2	67846294	0.00028
40659	40708	50	2	67875149	2	68147757	0.00603
40721	40770	50	2	68227065	2	68365317	0.00082
40780	40829	50	2	68391118	2	68674885	0.02989
40831	40880	50	2	68681157	2	69339015	0.00171
40900	40949	50	2	69667491	2	70024227	0.00484
40950	40999	50	2	70027210	2	70296102	0.39868
41007	41056	50	2	70332321	2	71243149	0.00805
41092	41141	50	2	71540203	2	72191807	0.05659
41166	41215	50	2	72676775	2	73176018	0.08804
41219	41268	50	2	73202476	2	73388668	0.00128
41269	41318	50	2	73393457	2	73676224	6e-05
41328	41377	50	2	73734113	2	73966936	0.00593
41395	41444	50	2	74064694	2	74222038	0.14171
41483	41532	50	2	74462611	2	74960522	0.00748
41533	41582	50	2	74964250	2	75129772	0.00037
41607	41656	50	2	75239200	2	75593370	0.0011
41662	41711	50	2	75613603	2	75963814	0.00392
41729	41778	50	2	76075012	2	76298583	0.00554
41797	41846	50	2	76335841	2	76478155	0.20535
41851	41900	50	2	76497042	2	76755188	0.00746
41901	41950	50	2	76759074	2	76928875	0.00213
41985	42034	50	2	77282359	2	77529887	0.00158
42039	42088	50	2	77552924	2	77895848	0.00455
42089	42138	50	2	77906070	2	78292813	0.00063
42148	42197	50	2	78337916	2	78699325	0.00112
42244	42293	50	2	78975612	2	79153842	0.00424
42296	42345	50	2	79174100	2	79330668	0.00344
42354	42403	50	2	79386632	2	79692517	0.01655
42436	42485	50	2	79896343	2	80191102	0.00208
42534	42583	50	2	80415031	2	80660901	0.00036
42588	42637	50	2	80686831	2	80898840	0.00018
42648	42697	50	2	80941135	2	81219027	0.00138
42703	42752	50	2	81264289	2	81701943	0.01034
42757	42806	50	2	81778378	2	82174951	0.02211
42814	42863	50	2	82193928	2	82639367	0.00067
42906	42955	50	2	83318975	2	83933496	0.00256
42992	43041	50	2	84119190	2	84556658	0.00026
43053	43102	50	2	84666907	2	84852364	0.00171
43105	43154	50	2	84856767	2	85185115	0.0099
43169	43218	50	2	85304336	2	85992550	0.02185
43260	43309	50	2	86507738	2	86871708	0.02349
43329	43378	50	2	87051894	2	87542007	0.00016
43399	43448	50	2	87722526	2	88755624	3e-05
43456	43505	50	2	88820408	2	89161601	0
43555	43604	50	2	89431065	2	89736089	4e-05
43605	43654	50	2	89737783	2	89845085	1e-05
43655	43704	50	2	89846633	2	90213700	0.0001
43725	43774	50	2	90310956	2	90513802	0.00036
43802	43851	50	2	90604430	2	90857348	0.01356
43889	43938	50	2	91087434	2	91401086	0.00274
43939	43988	50	2	91413177	2	91782714	6e-05
43993	44042	50	2	91855178	2	92208734	0.00145
44069	44118	50	2	92283144	2	92468397	0.00033
44131	44180	50	2	92505442	2	92706604	0.00137
44181	44230	50	2	92707864	2	93014064	0.0401
44256	44305	50	2	93077826	2	93310520	0.02418
44324	44373	50	2	93434637	2	93914132	0.0495
44382	44431	50	2	93983801	2	94348110	0.02016
44433	44482	50	2	94370532	2	94548752	0.02897
44503	44552	50	2	94698839	2	95185298	0.00238
44553	44602	50	2	95189516	2	95431931	0.01167
44614	44663	50	2	95510022	2	96044805	0.05782
44664	44713	50	2	96060832	2	96783039	0.00928
44748	44797	50	2	96930892	2	97513731	0.00302
44808	44857	50	2	97677991	2	98186682	0.00356
44879	44928	50	2	98321105	2	98527719	0.00392
44949	44998	50	2	98586557	2	98803575	0.00219
45016	45065	50	2	98876222	2	99181462	0.0009
45105	45154	50	2	99447895	2	99825034	0.00147
45186	45235	50	2	100208120	2	100503167	0.00214
45237	45286	50	2	100531453	2	101543674	0.00017
45287	45336	50	2	101547672	2	101891227	0.00088
45371	45420	50	2	102254317	2	102727630	0.00634
45422	45471	50	2	102746274	2	103016132	0.01392
45478	45527	50	2	103031098	2	103280726	0.02145
45550	45599	50	2	103455695	2	103707675	0.00067
45615	45664	50	2	103883139	2	104314131	0.00309
45676	45725	50	2	104397370	2	104802143	0.00257
45732	45781	50	2	104825238	2	105015747	0.00027
45787	45836	50	2	105022869	2	105194767	0.00118
45845	45894	50	2	105209030	2	105612893	0.00637
45916	45965	50	2	105742693	2	106170759	0.03348
45989	46038	50	2	106346819	2	106660307	0.00154
46048	46097	50	2	106719184	2	106990666	0.00119
46105	46154	50	2	107013282	2	107338227	0.03191
46174	46223	50	2	107441202	2	107685655	0.02917
46233	46282	50	2	107783946	2	107977084	0.00274
46299	46348	50	2	108084920	2	108339996	9e-05
46352	46401	50	2	108347002	2	108483444	1e-05
46406	46455	50	2	108496195	2	108755248	0.05108
46480	46529	50	2	108897728	2	109227253	0.01443
46530	46579	50	2	109227984	2	109478533	0.00018
46580	46629	50	2	109485702	2	109815957	0.00316
46660	46709	50	2	109911466	2	110225420	0.00079
46718	46767	50	2	110271452	2	110632173	0.00193
46810	46859	50	2	110893849	2	111342193	0.00386
46883	46932	50	2	111732659	2	112110103	0.00091
46933	46982	50	2	112117438	2	112480781	0.01292
46983	47032	50	2	112482400	2	112767217	0.00078
47067	47116	50	2	112909165	2	113193549	0.00272
47140	47189	50	2	113297232	2	113668560	0.00043
47225	47274	50	2	113798486	2	114112197	0.0007
47298	47347	50	2	114216823	2	114432143	0.00015
47363	47412	50	2	114475159	2	114775268	6e-05
47445	47494	50	2	115002792	2	115421177	0.00225
47495	47544	50	2	115429478	2	115953545	0.00014
47570	47619	50	2	116093991	2	116364021	0.00536
47621	47670	50	2	116368014	2	116676179	0.02861
47674	47723	50	2	116697064	2	117024216	0.00071
47762	47811	50	2	117284443	2	117534811	0.00011
47813	47862	50	2	117551688	2	117974577	0.00019
47871	47920	50	2	118054344	2	118274481	3e-05
47948	47997	50	2	118362616	2	118573506	3e-05
48007	48056	50	2	118610930	2	118886231	0.00058
48066	48115	50	2	118935903	2	119191911	5e-05
48121	48170	50	2	119214061	2	119486626	0.00033
48197	48246	50	2	119562453	2	119670022	0.00068
48277	48326	50	2	119722664	2	119793060	0.00165
48351	48400	50	2	119846124	2	119942504	0.00012
48401	48450	50	2	119945147	2	120116214	0.00025
48477	48526	50	2	120267407	2	120994597	9e-05
48528	48577	50	2	121002890	2	121419003	4e-05
48581	48630	50	2	121436169	2	121688916	0.0001
48633	48682	50	2	121734079	2	122093760	4e-05
48683	48732	50	2	122122101	2	122596851	0.00753
48750	48799	50	2	122666491	2	122851351	0.00262
48838	48887	50	2	123024112	2	123330136	3e-05
48888	48937	50	2	123332154	2	123490930	0.0006
48969	49018	50	2	123573060	2	123688712	0.00023
49056	49105	50	2	123754162	2	123900265	0.00045
49123	49172	50	2	123977243	2	124237113	0.00038
49186	49235	50	2	124293042	2	124595597	9e-05
49251	49300	50	2	124653220	2	124911958	0.00038
49303	49352	50	2	124917357	2	125183188	0.00354
49355	49404	50	2	125211353	2	125489097	2e-05
49408	49457	50	2	125511176	2	125818931	0.00013
49487	49536	50	2	125979282	2	126306192	0.0002
49548	49597	50	2	126434061	2	126750260	0.00013
49618	49667	50	2	126859759	2	127087672	0
49668	49717	50	2	127113774	2	127462908	0.00835
49733	49782	50	2	127608234	2	127881684	0.00297
49785	49834	50	2	127888341	2	128216477	0.00142
49857	49906	50	2	128339537	2	128621726	0.00022
49917	49966	50	2	128681264	2	128885841	4e-05
49969	50018	50	2	128891454	2	129076915	0.02034
50036	50085	50	2	129113592	2	129413664	0.00726
50090	50139	50	2	129442017	2	129805288	0.00191
50169	50218	50	2	130042444	2	130576550	0.0704
50227	50276	50	2	130640273	2	131211850	0.01314
50278	50327	50	2	131221502	2	131462396	0.00073
50342	50391	50	2	131552923	2	131941779	0.09656
50429	50478	50	2	132176871	2	132705049	0.03421
50526	50575	50	2	133122716	2	133339643	0.03116
50609	50658	50	2	133472819	2	133590797	0.44586
50662	50711	50	2	133609626	2	133767424	0.22428
50712	50761	50	2	133771137	2	133917988	0.0817
50776	50825	50	2	133959900	2	134195163	0.00112
50827	50876	50	2	134198853	2	134433729	0.10237
50877	50926	50	2	134436406	2	134705198	0.01521
50951	51000	50	2	134840635	2	135069441	0.01067
51031	51080	50	2	135202117	2	135390407	0.00174
51097	51146	50	2	135489577	2	135704231	0.01393
51196	51245	50	2	135979639	2	136175732	0.00311
51247	51296	50	2	136184300	2	136470073	0.00079
51297	51315	19	2	136487986	2	136709522	3e-05
51354	51403	50	3	489188	3	805823	0.00012
51409	51458	50	3	832001	3	993696	0.00358
51472	51521	50	3	1066166	3	1230267	0.00174
51524	51573	50	3	1237678	3	1610336	9e-05
51581	51630	50	3	1711058	3	1972045	0.01338
51649	51698	50	3	2078470	3	2339698	0.00069
51711	51760	50	3	2372423	3	2631743	0.00021
51785	51834	50	3	2756933	3	3007861	0.00065
51835	51884	50	3	3008932	3	3267931	0.00205
51901	51950	50	3	3327798	3	3526362	0.00013
51975	52024	50	3	3664655	3	3876687	0.0085
52025	52074	50	3	3880986	3	4172468	0.01214
52121	52170	50	3	4472526	3	4757903	0.02593
52178	52227	50	3	4833547	3	5134663	0.0589
52234	52283	50	3	5184801	3	5498492	0.00454
52289	52338	50	3	5532588	3	5821261	0.00199
52353	52402	50	3	5909921	3	6192389	0.01463
52419	52468	50	3	6277596	3	6414096	0.02168
52488	52537	50	3	6495486	3	6651585	0.00016
52551	52600	50	3	6706525	3	6830429	0.00061
52601	52650	50	3	6830969	3	6999643	0.00524
52695	52744	50	3	7174253	3	7244991	0.06115
52745	52794	50	3	7250413	3	7455113	0.00098
52823	52872	50	3	7521184	3	7683547	0.00276
52907	52956	50	3	7831732	3	7990490	0.00286
52960	53009	50	3	7994192	3	8176346	0.00048
53018	53067	50	3	8226153	3	8374616	0.00555
53068	53117	50	3	8377499	3	8686608	0.00069
53145	53194	50	3	8728099	3	8992226	0.00095
53196	53245	50	3	8998553	3	9352179	1e-05
53251	53300	50	3	9388253	3	9684776	0.00063
53302	53351	50	3	9687066	3	9796158	0.01268
53352	53401	50	3	9797974	3	10107651	0.00058
53405	53454	50	3	10137781	3	10307320	0.00045
53478	53527	50	3	10401335	3	10626875	0.00023
53536	53585	50	3	10657648	3	11005221	0.00164
53591	53640	50	3	11025127	3	11158083	3e-05
53641	53690	50	3	11160291	3	11296422	0
53691	53740	50	3	11319202	3	11677298	2e-05
53785	53834	50	3	12313224	3	12941656	3e-05
53840	53889	50	3	13075190	3	13446490	0.00217
53934	53983	50	3	13631102	3	13893384	0.00125
53991	54040	50	3	13978038	3	14265059	0.00262
54071	54120	50	3	14385768	3	14645495	0.00084
54141	54190	50	3	14798786	3	14984772	0.00172
54203	54252	50	3	15038246	3	15116461	0.00025
54255	54304	50	3	15119086	3	15269941	0.00102
54305	54354	50	3	15273695	3	15403564	0.00038
54376	54425	50	3	15446299	3	15660317	0.01617
54465	54514	50	3	15807508	3	15989737	0.18994
54517	54566	50	3	15994259	3	16362929	0.0056
54567	54616	50	3	16370168	3	16651139	0.01771
54630	54679	50	3	16727329	3	17028060	0.00098
54686	54735	50	3	17118452	3	17231882	0.07155
54747	54796	50	3	17273838	3	17769331	0.01183
54797	54846	50	3	17777682	3	17940344	0.00564
54855	54904	50	3	18039527	3	18209355	0.05215
54910	54959	50	3	18262218	3	18487633	0.00182
54960	55009	50	3	18495485	3	18772156	0.06291
55013	55062	50	3	18781808	3	19059155	0.01522
55096	55145	50	3	19222596	3	19598808	0.01948
55158	55207	50	3	19717335	3	19925850	0.00757
55251	55300	50	3	20306238	3	20582617	0.00151
55311	55360	50	3	20632200	3	20884359	0.00318
55401	55450	50	3	21349906	3	21658853	0.01956
55452	55501	50	3	21673118	3	21907558	0.0021
55504	55553	50	3	21914605	3	22098478	0.0145
55565	55614	50	3	22161028	3	22430680	0.02293
55615	55664	50	3	22431284	3	22551888	0.01286
55713	55762	50	3	22908716	3	23076592	0.12292
55763	55812	50	3	23080216	3	23472821	0.0132
55816	55865	50	3	23476148	3	23656626	0.05878
55873	55922	50	3	23667263	3	23898268	0.00411
55950	55999	50	3	24020530	3	24247666	0.00721
56004	56053	50	3	24277021	3	24549200	0.00923
56061	56110	50	3	24583450	3	24898083	0.13367
56111	56160	50	3	24906783	3	25274777	0.00752
56182	56231	50	3	25415370	3	25724431	0.00072
56254	56303	50	3	25893565	3	26043442	0.0043
56310	56359	50	3	26061022	3	26172247	0.00092
56408	56457	50	3	26313992	3	26492374	0.00701
56458	56507	50	3	26494970	3	26752206	0.00067
56518	56567	50	3	26860750	3	27004147	0.01706
56603	56652	50	3	27115008	3	27310168	0.01662
56690	56739	50	3	27524380	3	27650492	0.0671
56783	56832	50	3	27760630	3	27900959	0.01017
56843	56892	50	3	27956309	3	28112708	0.00133
56921	56970	50	3	28203146	3	28557962	0.08664
56982	57031	50	3	28651082	3	28916404	0.03268
57033	57082	50	3	28937954	3	29085909	2e-05
57083	57132	50	3	29095368	3	29223933	0.00468
57138	57187	50	3	29245601	3	29396452	0.08953
57222	57271	50	3	29627982	3	29893734	0.00221
57273	57322	50	3	29896942	3	30110889	0.09172
57323	57372	50	3	30121805	3	30325216	0.0097
57382	57431	50	3	30338643	3	30482823	0.00013
57446	57495	50	3	30511698	3	30694306	0.00079
57504	57553	50	3	30741778	3	31041722	0.00352
57573	57622	50	3	31127559	3	31434239	0.00105
57642	57691	50	3	31516674	3	31715704	0.0016
57721	57770	50	3	31812945	3	32013913	0.00536
57814	57863	50	3	32150149	3	32297267	0.00282
57864	57913	50	3	32300754	3	32731219	0.03027
57914	57963	50	3	32734111	3	32975171	0.11651
57964	58013	50	3	32980053	3	33208764	0.02083
58021	58070	50	3	33274142	3	33428644	0.0022
58098	58147	50	3	33703169	3	34061866	0.0011
58148	58197	50	3	34065595	3	34304012	0.00386
58202	58251	50	3	34344799	3	34617363	0.00026
58255	58304	50	3	34649663	3	34860884	1e-05
58312	58361	50	3	34889018	3	35184275	0.00216
58366	58415	50	3	35188298	3	35325413	0.00166
58455	58504	50	3	35506126	3	35682283	0.00044
58531	58580	50	3	35750238	3	36001450	0.00025
58615	58664	50	3	36157560	3	36389617	0.00239
58693	58742	50	3	36555331	3	36970913	6e-05
58752	58801	50	3	36989673	3	37287351	7e-05
58814	58863	50	3	37379558	3	37653567	0.00015
58880	58929	50	3	37774260	3	38112776	0.01528
58946	58995	50	3	38320538	3	38582387	0.00315
59003	59052	50	3	38619039	3	38876335	0.00024
59053	59102	50	3	38879972	3	39253289	0.00767
59107	59156	50	3	39263234	3	39522643	0.00094
59188	59237	50	3	39703833	3	40138953	0.03181
59239	59288	50	3	40149478	3	40425937	0.00821
59296	59345	50	3	40511241	3	41038115	0.01212
59358	59407	50	3	41119556	3	41447611	0.03205
59436	59485	50	3	41617817	3	42062286	0.00133
59500	59549	50	3	42103336	3	42314159	0.00122
59550	59599	50	3	42319151	3	42605307	0.11402
59600	59649	50	3	42608076	3	42818733	0.32463
59651	59700	50	3	42829061	3	43040854	0.00046
59704	59753	50	3	43053034	3	43179165	0.04291
59785	59834	50	3	43292036	3	43502141	0.09497
59861	59910	50	3	43587511	3	43815022	0.11598
59924	59973	50	3	43854519	3	44053212	0.01343
59978	60027	50	3	44065217	3	44215457	0.06072
60071	60120	50	3	44375237	3	44450636	0.14621
60141	60190	50	3	44520644	3	44780895	0.05378
60206	60255	50	3	44802913	3	45074133	0.04613
60303	60352	50	3	45331795	3	45652124	0.22172
60367	60416	50	3	45758317	3	46060271	0.00231
60440	60489	50	3	46167907	3	46448997	0.03088
60490	60539	50	3	46458201	3	46645469	0.00142
60572	60621	50	3	46918898	3	47231241	0.00117
60629	60678	50	3	47351464	3	47732867	0.0606
60685	60734	50	3	47777991	3	48042700	0.00084
60775	60824	50	3	48241014	3	48580844	0.00256
60826	60875	50	3	48588806	3	48746616	0.00058
60885	60934	50	3	48795348	3	49010591	7e-05
60968	61017	50	3	49151839	3	49467879	0.0038
61018	61067	50	3	49488152	3	49650292	0.00063
61068	61117	50	3	49651673	3	49765530	0.00796
61165	61214	50	3	49919155	3	50248443	0.37643
61217	61266	50	3	50300346	3	50654082	0.10793
61267	61316	50	3	50655188	3	50943391	0.00515
61351	61400	50	3	51233050	3	51645877	0.00148
61402	61451	50	3	51652863	3	51903206	0.00033
61469	61518	50	3	51962798	3	52302576	0.0016
61567	61616	50	3	52432484	3	52758074	0.00436
61620	61669	50	3	52770150	3	52949849	0.00011
61683	61732	50	3	53008782	3	53231466	0.0296
61741	61790	50	3	53259391	3	53505841	0.00011
61805	61854	50	3	53577882	3	53799919	3e-05
61855	61904	50	3	53823516	3	54082178	0.00025
61945	61994	50	3	54198479	3	54300308	0.00262
61995	62044	50	3	54301430	3	55078288	0.0102
62066	62115	50	3	55224465	3	55658785	2e-05
62116	62165	50	3	55661031	3	56317073	3e-05
62166	62215	50	3	56318052	3	56514898	0.0004
62228	62277	50	3	56592490	3	56798274	0.0001
62281	62330	50	3	56816870	3	57074340	4e-05
62365	62414	50	3	57332218	3	57829130	0.00039
62463	62512	50	3	58094291	3	58347668	0.00156
62525	62574	50	3	58405671	3	58687729	0.2248
62579	62628	50	3	58697049	3	58964567	0.01695
62632	62681	50	3	58974388	3	59279554	0.42736
62682	62731	50	3	59287654	3	59534601	0.00786
62732	62781	50	3	59558329	3	59891359	0.00014
62787	62836	50	3	59926660	3	60177320	3e-05
62840	62889	50	3	60192529	3	60349495	0.0007
62917	62966	50	3	60417217	3	60583961	0.00112
62990	63039	50	3	60679654	3	60867980	0.0097
63084	63133	50	3	61052934	3	61356435	0.00217
63182	63231	50	3	61557874	3	61688946	0.00167
63277	63326	50	3	61932377	3	62174708	0.08103
63357	63406	50	3	62291536	3	62529787	0.09587
63424	63473	50	3	62626207	3	62960977	0.01073
63493	63542	50	3	63069873	3	63352612	0.00662
63590	63639	50	3	63677082	3	63917467	0.02275
63653	63702	50	3	64013435	3	64279989	0.06897
63703	63752	50	3	64287584	3	64599121	0.00732
63754	63803	50	3	64607605	3	65057052	0.02381
63822	63871	50	3	65246064	3	65570033	0.00056
63914	63963	50	3	65893503	3	66085907	0.003
64013	64062	50	3	66300996	3	66661399	0.13446
64066	64115	50	3	66675843	3	67095302	0.01763
64153	64202	50	3	67552686	3	67917179	0.02965
64208	64257	50	3	67930786	3	68077173	0.23771
64275	64324	50	3	68129139	3	68477115	0.00129
64328	64377	50	3	68515881	3	68837080	0.02438
64412	64461	50	3	69084105	3	69481135	0.01409
64463	64512	50	3	69486941	3	69783884	0.00244
64519	64568	50	3	69834112	3	70274713	0.07295
64574	64623	50	3	70293292	3	70621103	0.00727
64667	64716	50	3	70958482	3	71446326	0.00327
64718	64767	50	3	71457713	3	71853093	0.01398
64768	64817	50	3	71855477	3	72241767	0.00186
64819	64868	50	3	72268717	3	72615580	0.00238
64869	64918	50	3	72632383	3	72975600	0.00371
64923	64972	50	3	73004086	3	73358588	0.24859
64973	65022	50	3	73363932	3	73558310	0.34616
65044	65093	50	3	73679344	3	73881763	0.01618
65104	65153	50	3	73925487	3	74214931	0.02357
65154	65203	50	3	74225470	3	74585417	0.0003
65204	65253	50	3	74592572	3	74843415	0.00277
65255	65304	50	3	74856087	3	75249401	6e-05
65353	65402	50	3	75591030	3	76533700	0.00053
65432	65481	50	3	76728381	3	77438294	5e-05
65488	65537	50	3	77494712	3	78179185	0.01652
65551	65600	50	3	78207335	3	78358302	0.00034
65603	65652	50	3	78381699	3	78763241	0.00861
65660	65709	50	3	78794440	3	79141510	0.00038
65758	65807	50	3	79420891	3	79739016	0.00014
65811	65860	50	3	79775843	3	80449794	0.00184
65879	65928	50	3	80581103	3	81006945	0.0009
65951	66000	50	3	81077671	3	81323058	0.00632
66029	66078	50	3	81422066	3	81716857	0.00029
66079	66128	50	3	81725521	3	82156723	0.00012
66133	66182	50	3	82192286	3	82944067	0.00205
66226	66275	50	3	83126979	3	83466180	0.02169
66324	66373	50	3	83794485	3	84071087	0.01971
66390	66439	50	3	84130645	3	84334657	0.00296
66488	66537	50	3	84545434	3	84798734	0.01066
66578	66627	50	3	85049136	3	85331746	0.00027
66652	66701	50	3	85434955	3	85726421	0.00258
66728	66777	50	3	85958003	3	86312212	0.00179
66789	66838	50	3	86365654	3	86561658	0.00101
66867	66916	50	3	86685192	3	86898634	0.0006
66929	66978	50	3	86952544	3	87280710	0.00045
67009	67058	50	3	87396906	3	87654415	0.00326
67066	67115	50	3	87756696	3	88044567	0.01472
67165	67214	50	3	88275475	3	88651105	0.00045
67240	67289	50	3	88762112	3	89014654	0.00338
67304	67353	50	3	89107193	3	89383780	0.00104
67356	67405	50	3	89422763	3	89583048	0.03198
67436	67485	50	3	89724151	3	89862541	0.00196
67492	67541	50	3	89893881	3	90071631	0.0012
67542	67591	50	3	90082535	3	90314802	0.00962
67622	67671	50	3	90431570	3	90750482	0.00523
67672	67721	50	3	90758062	3	91059846	0.00799
67756	67805	50	3	91317407	3	91600596	0.01449
67836	67885	50	3	91892654	3	92117499	0.00768
67891	67940	50	3	92136809	3	92282547	0.0016
67941	67990	50	3	92285773	3	92436352	0.04588
68015	68064	50	3	92546863	3	92783920	0.00607
68103	68152	50	3	93028796	3	93221006	0.00357
68174	68223	50	3	93379042	3	93663055	0.07095
68258	68307	50	3	93857678	3	94210011	0.00082
68308	68357	50	3	94211478	3	94558099	6e-05
68359	68408	50	3	94566015	3	94890466	0.00404
68411	68460	50	3	94902018	3	95759658	0.00032
68469	68518	50	3	95919286	3	96359614	4e-05
68519	68568	50	3	96376084	3	96571435	0.00021
68569	68618	50	3	96577266	3	97060822	0.00799
68624	68673	50	3	97069254	3	97372985	0.04108
68700	68749	50	3	97500877	3	97878871	0.001
68750	68799	50	3	97879864	3	98182283	0.00058
68804	68853	50	3	98276476	3	98541237	0.04104
68901	68950	50	3	99097551	3	99597869	0.00318
68951	69000	50	3	99607024	3	100064655	0.00063
69011	69060	50	3	100158832	3	100531837	4e-05
69061	69110	50	3	100533447	3	100877361	0.00519
69111	69160	50	3	100901542	3	101384522	0.00023
69193	69242	50	3	101608000	3	101874772	0.00046
69248	69297	50	3	101900896	3	102138071	1e-05
69321	69370	50	3	102537040	3	103011182	0.00052
69376	69425	50	3	103113144	3	103457697	0.00194
69435	69484	50	3	103557643	3	103928725	2e-05
69485	69534	50	3	103938950	3	104353062	0.0022
69567	69616	50	3	104633175	3	105088540	0.00218
69647	69696	50	3	105468638	3	105857594	0.00024
69723	69772	50	3	106008708	3	106245475	0.00024
69773	69822	50	3	106250282	3	106466228	0.00369
69823	69872	50	3	106467354	3	106834021	0.00028
69878	69927	50	3	106852234	3	107004370	0.02741
69958	70007	50	3	107207955	3	107519365	0.0017
70023	70072	50	3	107611612	3	107791615	0.00157
70116	70165	50	3	108044089	3	108219383	0.00065
70195	70244	50	3	108430375	3	108757660	0.00727
70248	70297	50	3	108786366	3	109119953	0.00075
70324	70373	50	3	109283793	3	109474876	0.00164
70381	70430	50	3	109504237	3	109766319	0.0003
70435	70484	50	3	109824080	3	110054660	0.00027
70501	70550	50	3	110146568	3	110691989	0.00014
70551	70600	50	3	110693580	3	111060829	0.00062
70629	70678	50	3	111247313	3	111703942	0.00028
70681	70730	50	3	111730919	3	112149042	0.00012
70732	70781	50	3	112157836	3	112347747	0.00155
70782	70831	50	3	112351143	3	112502119	0.00106
70832	70881	50	3	112507232	3	112664508	0.00023
70910	70959	50	3	112789284	3	112919099	0.00109
70985	71034	50	3	113114054	3	113362061	0.00017
71074	71123	50	3	113674722	3	114178049	0.00074
71126	71175	50	3	114182795	3	114319980	0.00046
71177	71226	50	3	114321268	3	114503828	4e-05
71247	71296	50	3	114697669	3	114995892	0.0002
71305	71354	50	3	115060640	3	115283047	0.00037
71359	71408	50	3	115305280	3	115503371	0.00014
71421	71470	50	3	115594392	3	115763258	0.00092
71471	71520	50	3	115766679	3	116019410	0.00024
71531	71580	50	3	116068234	3	116391328	6e-05
71587	71636	50	3	116427053	3	116597272	1e-05
71668	71717	50	3	116694369	3	116918981	4e-05
71732	71781	50	3	116937909	3	117185284	2e-05
71799	71848	50	3	117245120	3	117564454	0.00205
71896	71945	50	3	117704141	3	117960375	0.00039
71958	72007	50	3	118050768	3	118383597	5e-05
72027	72076	50	3	118567045	3	118715700	1e-05
72090	72139	50	3	118841531	3	119183571	5e-05
72157	72206	50	3	119261779	3	119459824	2e-05
72216	72265	50	3	119500920	3	119658693	0.00063
72287	72336	50	3	119756149	3	120051900	9e-05
72371	72420	50	3	120313956	3	120590136	3e-05
72423	72472	50	3	120604441	3	121252568	0.00271
72473	72482	10	3	121257897	3	121396898	0
72483	72532	50	4	6094	4	628625	0.02654
72577	72626	50	4	896645	4	1296147	0.00022
72627	72676	50	4	1308349	4	1620952	0.00033
72687	72736	50	4	1672128	4	1885625	0.00064
72740	72789	50	4	1900305	4	2200093	0.00016
72790	72839	50	4	2215387	4	2499523	4e-05
72852	72901	50	4	2534956	4	2704821	0.00032
72914	72963	50	4	2760899	4	3122992	3e-05
72966	73015	50	4	3134877	4	3285804	0.03042
73028	73077	50	4	3353855	4	3555066	0.00075
73126	73175	50	4	3755210	4	3946531	0.0002
73178	73227	50	4	3954140	4	4113136	0.00049
73244	73293	50	4	4262354	4	4462558	0.00924
73343	73392	50	4	4596903	4	4741200	0.00054
73415	73464	50	4	4893829	4	5233142	0.00326
73479	73528	50	4	5336792	4	5761156	0.00675
73537	73586	50	4	5846531	4	6050592	0.00048
73635	73684	50	4	6215220	4	6336590	0.01969
73717	73766	50	4	6438830	4	6586476	0.04401
73803	73852	50	4	6807246	4	6968786	0.09168
73862	73911	50	4	6992991	4	7108902	0.0052
73921	73970	50	4	7138504	4	7285114	0.008
73973	74022	50	4	7310313	4	7543367	0.00043
74027	74076	50	4	7567292	4	7756940	0.01344
74083	74132	50	4	7783428	4	8088581	0.05857
74141	74190	50	4	8160532	4	8349811	0.00239
74205	74254	50	4	8408268	4	8890969	0.00234
74255	74304	50	4	8898535	4	9263739	0.0039
74312	74361	50	4	9334717	4	9780434	0.00237
74365	74414	50	4	9791084	4	10108534	0.00437
74415	74464	50	4	10112591	4	10656761	0.03603
74480	74529	50	4	10761952	4	11177184	0.00268
74530	74579	50	4	11180645	4	11542099	0.00115
74580	74629	50	4	11554624	4	11923507	0.00573
74636	74685	50	4	11974434	4	12597319	0.04332
74704	74753	50	4	12782374	4	13249910	0.0007
74758	74807	50	4	13277185	4	13676556	0.02132
74833	74882	50	4	13853311	4	14039649	0.00183
74883	74932	50	4	14044576	4	14313447	0.00465
74933	74982	50	4	14315451	4	14544807	0.00057
74988	75037	50	4	14631142	4	15097905	0.00614
75048	75097	50	4	15214018	4	15361199	0.00589
75102	75151	50	4	15375590	4	15537254	0.00021
75173	75222	50	4	15629852	4	15892160	0.00212
75234	75283	50	4	15962295	4	16201909	0.00011
75320	75369	50	4	16520581	4	16849919	0.00096
75370	75419	50	4	16862667	4	17216337	0.00539
75425	75474	50	4	17271497	4	17371522	0.00034
75485	75534	50	4	17396524	4	17598500	0.00062
75538	75587	50	4	17611774	4	17858900	0.00101
75627	75676	50	4	18080741	4	18371109	0.00639
75690	75739	50	4	18475561	4	18606948	0.00018
75740	75789	50	4	18620162	4	18798906	0.00151
75796	75845	50	4	18880903	4	19235807	0.00026
75853	75902	50	4	19265581	4	19490216	0.00101
75905	75954	50	4	19501391	4	19638445	0.00466
75972	76021	50	4	19703428	4	19884762	0.00511
76048	76097	50	4	20152125	4	20431018	0.0002
76098	76147	50	4	20440993	4	20861502	0.00335
76165	76214	50	4	21003839	4	21212214	0.00696
76228	76277	50	4	21284057	4	21551862	0.00269
76288	76337	50	4	21664179	4	22063493	0.00138
76358	76407	50	4	22285743	4	22544146	0.01416
76408	76457	50	4	22545163	4	22739950	0.0012
76465	76514	50	4	22773160	4	23007766	0.0009
76541	76590	50	4	23172054	4	23541162	0.00237
76626	76675	50	4	23675781	4	23907161	0.00943
76720	76769	50	4	24296600	4	24599268	0.00593
76770	76819	50	4	24600723	4	24928617	0.05778
76822	76871	50	4	24941947	4	25182255	0.00135
76872	76921	50	4	25187376	4	25567764	0.00182
76931	76980	50	4	25672548	4	26041248	0.00032
76987	77036	50	4	26113851	4	26653624	0.0139
77060	77109	50	4	26855441	4	27127511	0.00033
77114	77163	50	4	27165379	4	27345789	0.01863
77206	77255	50	4	27517595	4	27932038	0.00165
77305	77354	50	4	28345343	4	28751390	0.00188
77389	77438	50	4	29040950	4	29493232	0.00073
77448	77497	50	4	29522939	4	29975928	0.00185
77517	77566	50	4	30118615	4	30703415	0.00154
77592	77641	50	4	30773834	4	31004079	1e-05
77645	77694	50	4	31012141	4	31247701	0.00026
77737	77786	50	4	31679931	4	32054721	0.00021
77792	77841	50	4	32060906	4	32498197	3e-05
77850	77899	50	4	32786210	4	33471875	0.00033
77936	77985	50	4	33787913	4	34101119	0.00887
77986	78035	50	4	34106740	4	34677375	0.00079
78059	78108	50	4	34832569	4	35053553	0.00014
78110	78159	50	4	35076305	4	35435180	0.00169
78177	78226	50	4	35556385	4	35817072	0.0025
78240	78289	50	4	35905307	4	36073820	0.00265
78294	78343	50	4	36095751	4	36270490	0.00988
78346	78395	50	4	36281199	4	36543733	0.00219
78423	78472	50	4	36741751	4	37070541	0.00096
78486	78535	50	4	37144199	4	37366352	0.01883
78553	78602	50	4	37442400	4	37720735	0.00229
78630	78679	50	4	37955818	4	38212531	0.00767
78688	78737	50	4	38227896	4	38554066	0.00539
78744	78793	50	4	38598432	4	38992781	0.00043
78794	78843	50	4	38996557	4	39528722	0.03956
78859	78908	50	4	39643458	4	40069809	0.00897
78924	78973	50	4	40173197	4	40481776	0.0045
78998	79047	50	4	40718176	4	41142898	0.00122
79049	79098	50	4	41166197	4	41421105	0.00572
79139	79188	50	4	41726459	4	42108024	0.00151
79189	79238	50	4	42113857	4	42577794	0.00036
79240	79289	50	4	42592233	4	43125883	0.00501
79311	79360	50	4	43311428	4	44111946	0.01236
79364	79413	50	4	44157610	4	44412670	0.00028
79463	79512	50	4	44592043	4	44914287	0.02707
79518	79567	50	4	44994767	4	45504774	0.00477
79615	79664	50	4	45804241	4	45987278	0.00104
79684	79733	50	4	46088929	4	46300267	0.00146
79734	79783	50	4	46304875	4	46667259	0
79788	79837	50	4	46703263	4	47179643	1e-05
79838	79887	50	4	47180880	4	47509252	0.00046
79894	79943	50	4	47522914	4	47772806	5e-05
79944	79993	50	4	47774962	4	48061527	0.00095
80012	80061	50	4	48210093	4	48570329	0.00016
80065	80114	50	4	48584453	4	48877000	3e-05
80151	80200	50	4	49072431	4	49400143	0.00019
80214	80263	50	4	49581121	4	49740381	0.00079
80265	80314	50	4	49763247	4	50066472	3e-05
80326	80375	50	4	50168417	4	50593324	1e-05
80378	80427	50	4	50626507	4	51015889	0.0004
80459	80508	50	4	51194969	4	51558947	0.00063
80556	80605	50	4	51850862	4	52183336	0.00032
80615	80664	50	4	52225068	4	52542483	0.00282
80693	80742	50	4	52816008	4	53372792	0.00015
80774	80823	50	4	53706469	4	54080994	0.00071
80824	80873	50	4	54112087	4	55064173	2e-05
80895	80944	50	4	55229829	4	55726564	0
80949	80998	50	4	55796415	4	56365847	0.01141
81026	81075	50	4	56519209	4	56880997	0.00487
81078	81127	50	4	56899209	4	57368254	0.02178
81141	81190	50	4	57555940	4	57854183	0.00091
81208	81257	50	4	58029542	4	58364242	0.00809
81259	81308	50	4	58374822	4	58695365	0.00052
81311	81360	50	4	58719564	4	59120788	0.00118
81398	81447	50	4	59381047	4	59606204	0.00194
81456	81505	50	4	59720586	4	59990774	0.00098
81547	81596	50	4	60185352	4	60541856	0.00845
81601	81650	50	4	60562819	4	60846118	0.00057
81664	81713	50	4	60901032	4	61123430	0.02399
81714	81763	50	4	61125903	4	61398664	0.0001
81764	81813	50	4	61402285	4	61605178	0.00166
81837	81886	50	4	61759317	4	62351686	0.00258
81907	81956	50	4	62585133	4	63140772	0.00849
81958	82007	50	4	63146058	4	63667112	0.00348
82010	82059	50	4	63738347	4	64455864	0.00248
82060	82109	50	4	64465057	4	64879673	0.00403
82110	82159	50	4	64885177	4	65318306	0.00083
82178	82227	50	4	65526255	4	65942622	0.0004
82275	82324	50	4	66064841	4	66313032	0.00173
82352	82401	50	4	66513950	4	66924892	2e-05
82410	82459	50	4	66968392	4	67243624	0.00064
82502	82551	50	4	67908812	4	68341305	0.00175
82573	82622	50	4	68658134	4	69088098	0.00176
82668	82717	50	4	69430294	4	69774090	0.00316
82736	82785	50	4	69811138	4	70060377	0.00101
82800	82849	50	4	70112909	4	70316763	0.00036
82852	82901	50	4	70320578	4	70503112	6e-05
82930	82979	50	4	70646168	4	70942348	0.00035
82995	83044	50	4	71055841	4	71315870	3e-05
83066	83115	50	4	71456366	4	71875848	0.00451
83116	83165	50	4	71880029	4	72615645	0.00024
83178	83227	50	4	72737482	4	73043706	0.00021
83249	83298	50	4	73249225	4	73525485	0.0028
83299	83348	50	4	73527945	4	73717260	0.00854
83352	83401	50	4	73769013	4	74278082	0.00147
83403	83452	50	4	74286380	4	74482187	0.00016
83456	83505	50	4	74497834	4	74796683	0.00012
83515	83564	50	4	74889140	4	75153935	0.00248
83569	83618	50	4	75174001	4	75419962	0.01047
83622	83671	50	4	75448315	4	75648186	0.00053
83673	83722	50	4	75748184	4	76119195	8e-05
83724	83773	50	4	76127643	4	76371304	0.00172
83788	83837	50	4	76456270	4	76981132	0.00058
83839	83888	50	4	76985916	4	77164889	0.02254
83892	83941	50	4	77189647	4	77417230	0.00795
83942	83991	50	4	77455871	4	77704458	0.02442
83993	84042	50	4	77712503	4	77916217	0.00213
84047	84096	50	4	77958922	4	78191294	0.01465
84128	84177	50	4	78316829	4	78557985	0.00201
84193	84242	50	4	78642557	4	78936336	0.00194
84276	84325	50	4	79204398	4	79676795	0.00412
84344	84393	50	4	79762406	4	80038792	0.00027
84394	84443	50	4	80041023	4	80280325	0.0044
84454	84503	50	4	80357656	4	80754291	0.00011
84513	84562	50	4	80792448	4	80991834	0.00113
84593	84642	50	4	81106727	4	81419784	0.00438
84656	84705	50	4	81569594	4	81921253	0.0009
84749	84798	50	4	82162201	4	82370403	3e-05
84804	84853	50	4	82393984	4	82597750	0.00059
84854	84903	50	4	82600836	4	82801833	0.0001
84938	84987	50	4	82985588	4	83251374	0.00012
85021	85070	50	4	83363787	4	83540533	0.00016
85109	85158	50	4	83722871	4	84015975	0.00118
85179	85228	50	4	84253615	4	84558087	0.00013
85262	85311	50	4	84708985	4	84989314	0.00084
85318	85367	50	4	85029825	4	85217142	0.00829
85377	85426	50	4	85252452	4	85409152	0.00056
85466	85515	50	4	85571727	4	85838106	4e-05
85517	85566	50	4	85857600	4	86055385	0.00013
85589	85638	50	4	86158722	4	86376841	0.00036
85655	85704	50	4	86422947	4	86644090	0.00107
85732	85781	50	4	86826860	4	87050209	0.00235
85786	85835	50	4	87078676	4	87316909	0.00307
85874	85923	50	4	87612382	4	87805044	0.00029
85927	85976	50	4	87826794	4	88199649	0.00614
86012	86061	50	4	88574142	4	89100077	0.00418
86070	86119	50	4	89174523	4	89414257	0.00963
86149	86198	50	4	89498792	4	89873980	0.00258
86220	86269	50	4	89971907	4	90274269	0.00219
86291	86340	50	4	90390568	4	90565448	0.00139
86374	86423	50	4	90713968	4	90976381	0.01591
86424	86473	50	4	90977946	4	91167074	0.00062
86490	86539	50	4	91204403	4	91315626	0.0004
86566	86615	50	4	91446570	4	91674363	1e-05
86616	86665	50	4	91679533	4	91817112	0.00068
86667	86716	50	4	91835877	4	92000479	0.0034
86741	86790	50	4	92042909	4	92134424	0.00028
86798	86847	50	4	92143460	4	92265532	0.00091
86890	86939	50	4	92358891	4	92593396	0.00036
86962	87011	50	4	92657297	4	92882956	0.00274
87027	87076	50	4	92993342	4	93393006	0.0017
87118	87167	50	4	93753318	4	94081649	0.00052
87171	87220	50	4	94123290	4	94646302	0.00022
87233	87282	50	4	94748000	4	95012556	0.00025
87284	87333	50	4	95020715	4	95393978	0.00066
87337	87386	50	4	95418695	4	95599248	0.00604
87424	87473	50	4	95797033	4	96039553	0.00234
87475	87524	50	4	96045018	4	96238241	0.00022
87545	87594	50	4	96317934	4	96640248	0.00374
87600	87649	50	4	96659774	4	96765735	0.0413
87655	87704	50	4	96776361	4	96995410	0.00034
87710	87759	50	4	97010503	4	97203428	4e-05
87760	87809	50	4	97212439	4	97378005	0.00134
87810	87859	50	4	97378940	4	97558771	0.00063
87860	87909	50	4	97574365	4	97813336	0.00036
87955	88004	50	4	97972792	4	98202068	0.01988
88008	88057	50	4	98216413	4	98324929	0.00027
88079	88128	50	4	98396125	4	98677037	0.00118
88151	88200	50	4	98827345	4	99058525	0.00468
88214	88263	50	4	99113698	4	99366988	0.00016
88279	88328	50	4	99400581	4	99753581	0.0025
88332	88381	50	4	99950788	4	100300578	0.00121
88382	88431	50	4	100303580	4	100488403	0.0001
88443	88492	50	4	100549404	4	100649634	0.00449
88535	88584	50	4	100777049	4	100918646	0.00108
88590	88639	50	4	100945360	4	101084655	0.00877
88640	88689	50	4	101090910	4	101401379	0.00029
88724	88773	50	4	101537884	4	101819722	0.00414
88787	88836	50	4	101863594	4	101948033	3e-05
88850	88899	50	4	101976538	4	102124794	8e-05
88902	88951	50	4	102143069	4	102425599	0.00263
88971	89020	50	4	102477839	4	102657614	0.00023
89053	89102	50	4	102943410	4	103253836	0.00106
89108	89157	50	4	103279483	4	103419311	0.01623
89160	89209	50	4	103421957	4	103683555	0.00053
89250	89299	50	4	104054489	4	104474743	3e-05
89306	89355	50	4	104536944	4	105132516	0.00121
89391	89440	50	4	105252423	4	105371900	0.0017
89441	89490	50	4	105372892	4	105566227	0.00928
89494	89543	50	4	105571438	4	105815733	0.00025
89550	89599	50	4	105832163	4	106133283	0.02102
89603	89652	50	4	106178491	4	106553940	0.00113
89702	89751	50	4	106624040	4	106982395	0.00074
89752	89801	50	4	107010963	4	107329697	6e-05
89834	89883	50	4	107540967	4	107751375	0.00109
89904	89953	50	4	107809278	4	108011615	0.00273
89971	90020	50	4	108075218	4	108340677	0.00011
90025	90074	50	4	108367622	4	108597634	0.00463
90123	90172	50	4	108805045	4	108899281	0.0117
90175	90224	50	4	108901951	4	109051121	0.20781
90227	90276	50	4	109073597	4	109233508	0.00483
90286	90335	50	4	109270643	4	109548738	0.04343
90359	90408	50	4	109685180	4	109872215	0.02117
90411	90460	50	4	109883130	4	110192274	0.00183
90481	90530	50	4	110252495	4	110425194	0.00487
90579	90628	50	4	110644892	4	110755563	0.00772
90664	90713	50	4	110863513	4	111047303	0.0181
90717	90766	50	4	111052421	4	111184822	0.00223
90773	90822	50	4	111202522	4	111492844	0.00098
90828	90877	50	4	111516897	4	111659410	0.00278
90882	90931	50	4	111662797	4	111781858	0.00034
90932	90981	50	4	111786048	4	111966821	0.00012
90998	91047	50	4	112019941	4	112159905	0.04346
91056	91105	50	4	112188268	4	112321244	0.00193
91139	91188	50	4	112431643	4	112514731	0.00219
91201	91250	50	4	112562283	4	112700032	0.00643
91295	91344	50	4	112911039	4	113066028	0.00133
91345	91394	50	4	113072645	4	113366142	0.04796
91396	91445	50	4	113368433	4	113611379	0.00102
91447	91496	50	4	113613176	4	114309180	0.00146
91501	91550	50	4	114319633	4	114544874	7e-05
91551	91600	50	4	114548137	4	114781240	0.00041
91621	91670	50	4	114866067	4	115140499	0.00237
91671	91720	50	4	115143445	4	115248535	4e-05
91722	91771	50	4	115256994	4	115479592	0.00105
91773	91822	50	4	115487556	4	115720513	0.00013
91869	91918	50	4	115877341	4	116103859	0.00094
91938	91987	50	4	116172850	4	116347865	0.00076
92003	92052	50	4	116364668	4	116498688	0.00203
92080	92129	50	4	116606862	4	116832830	0.00123
92130	92179	50	4	116840328	4	117002052	0.00193
92180	92229	50	4	117005085	4	117164089	0.01068
92242	92291	50	4	117196316	4	117306744	0.00012
92307	92356	50	4	117348392	4	117446147	0.00283
92357	92406	50	4	117447708	4	117617990	0.00066
92452	92501	50	4	117767751	4	117922255	0.00023
92544	92593	50	4	118117923	4	118395426	0.00168
92639	92688	50	4	118585071	4	118877766	0.00529
92708	92757	50	4	118954221	4	119201399	0.00333
92771	92820	50	4	119309676	4	120517793	0.00167
92821	92824	4	4	120555019	4	120598483	0
92869	92918	50	5	788644	5	1090555	0.00081
92966	93015	50	5	1347010	5	1566129	0.00272
93018	93067	50	5	1578413	5	1825837	0.00078
93068	93117	50	5	1834828	5	1967772	0.00016
93142	93191	50	5	2069325	5	2370528	0.00016
93208	93257	50	5	2469717	5	2962824	0.00068
93258	93307	50	5	2975158	5	3260057	0.00012
93312	93361	50	5	3270255	5	3541481	0.00019
93362	93411	50	5	3542652	5	3785794	0.00053
93420	93469	50	5	3818876	5	4042353	0.00058
93470	93519	50	5	4048839	5	4330538	2e-05
93543	93592	50	5	4400576	5	4579753	0.00152
93605	93654	50	5	4616074	5	4808469	0.00027
93660	93709	50	5	4823034	5	5114756	0.00476
93713	93762	50	5	5121772	5	5232580	0.03649
93793	93842	50	5	5400651	5	5711444	0.01374
93850	93899	50	5	5748203	5	6048463	0.00074
93902	93951	50	5	6064295	5	6250845	0.04435
93963	94012	50	5	6290970	5	6536121	0.00763
94062	94111	50	5	6745296	5	6988664	0.04415
94147	94196	50	5	7114328	5	7353224	0.01622
94201	94250	50	5	7470267	5	7870014	0.08626
94267	94316	50	5	8008178	5	8328961	0.00048
94357	94406	50	5	8684346	5	8927696	0.05301
94407	94456	50	5	8929437	5	9191836	0.0143
94478	94527	50	5	9416212	5	9901839	0.48591
94530	94579	50	5	9948486	5	10202706	0.01635
94580	94629	50	5	10211491	5	10506226	0.00187
94634	94683	50	5	10516701	5	10772590	0.16661
94694	94743	50	5	10788597	5	10974694	0.00581
94748	94797	50	5	10986265	5	11157302	0.00086
94798	94847	50	5	11158112	5	11277352	0.00054
94874	94923	50	5	11332095	5	11575122	0.00142
94925	94974	50	5	11592091	5	11860277	0.00012
94978	95027	50	5	11900473	5	12175713	0.00025
95035	95084	50	5	12208475	5	12390206	0.00017
95086	95135	50	5	12396535	5	12519970	0.00201
95179	95228	50	5	12668892	5	12860608	0.00238
95229	95278	50	5	12864043	5	13102806	0.00014
95282	95331	50	5	13118761	5	13315025	0.00029
95343	95392	50	5	13377020	5	13628326	0.00294
95394	95443	50	5	13659330	5	14331430	2e-05
95444	95493	50	5	14334558	5	14645845	0.00294
95494	95543	50	5	14659019	5	15050536	0.00019
95548	95597	50	5	15083929	5	15347596	0.0082
95601	95650	50	5	15375788	5	15644261	0.00045
95669	95718	50	5	15709033	5	15962081	0.00022
95720	95769	50	5	15978830	5	16228675	0.00361
95774	95823	50	5	16244604	5	16524972	0.0005
95827	95876	50	5	16528108	5	16892088	0.00017
95892	95941	50	5	16980512	5	17244673	0.00435
95959	96008	50	5	17330305	5	17531383	0.0006
96010	96059	50	5	17539280	5	17823578	0.00019
96071	96120	50	5	17875722	5	18084577	0.00179
96121	96170	50	5	18091735	5	18457904	0.01044
96219	96268	50	5	18692674	5	18986324	0.00389
96293	96342	50	5	19186554	5	19380619	0.0007
96370	96419	50	5	19527693	5	19668570	0.00251
96427	96476	50	5	19701478	5	19982467	0.01583
96479	96528	50	5	20002640	5	20215312	0.00224
96550	96599	50	5	20267221	5	20539855	0.0013
96601	96650	50	5	20545213	5	20766252	0.00014
96651	96700	50	5	20773139	5	21023757	0.01116
96711	96760	50	5	21058036	5	21258741	0.00051
96762	96811	50	5	21290441	5	21605201	0.04289
96813	96862	50	5	21609776	5	21794814	0.00204
96904	96953	50	5	21947967	5	22163389	0.04525
96954	97003	50	5	22165770	5	22499848	0.00013
97004	97053	50	5	22597876	5	22726676	4e-05
97065	97114	50	5	22775317	5	23005955	5e-05
97141	97190	50	5	23115349	5	23641796	0.00199
97206	97255	50	5	23727653	5	23976840	0.00977
97268	97317	50	5	24069109	5	24283294	0.00037
97333	97382	50	5	24401937	5	24755013	0.00637
97432	97481	50	5	25051854	5	25335171	0.00058
97496	97545	50	5	25520001	5	26258727	0.01158
97558	97607	50	5	26534617	5	27212972	0.00626
97615	97664	50	5	27261414	5	27414209	0.01901
97689	97738	50	5	27495449	5	27875893	0.00072
97739	97788	50	5	27879080	5	28160592	0.00015
97824	97873	50	5	28344705	5	28667407	0.0002
97896	97945	50	5	28742731	5	28970503	2e-05
97946	97995	50	5	28986902	5	29168501	0.0001
97996	98045	50	5	29192308	5	29637227	2e-05
98048	98097	50	5	29665239	5	30137682	1e-05
98147	98196	50	5	30334354	5	30808267	0.00041
98236	98285	50	5	31263022	5	31553994	0.00045
98286	98335	50	5	31558255	5	31786830	0.00089
98378	98427	50	5	31898941	5	32198810	1e-05
98466	98515	50	5	32336515	5	32545233	8e-05
98565	98614	50	5	32805542	5	33054266	0.00061
98626	98675	50	5	33163126	5	33506853	0.0011
98690	98739	50	5	33593096	5	33809927	0.00042
98786	98835	50	5	34012391	5	34247131	0.00017
98849	98898	50	5	34336905	5	34942343	0.00821
98919	98968	50	5	35017939	5	35271023	0.00375
98969	99018	50	5	35280807	5	35568704	4e-05
99036	99085	50	5	35649407	5	35876511	0.0001
99102	99151	50	5	35969300	5	36278501	0.00026
99160	99209	50	5	36315097	5	36636964	6e-05
99229	99278	50	5	36733213	5	37072176	0.00035
99294	99343	50	5	37230988	5	37573626	2e-05
99344	99393	50	5	37574572	5	37815283	0.03173
99403	99452	50	5	37849294	5	38187485	0.00014
99457	99506	50	5	38220114	5	38621902	0.00145
99543	99592	50	5	38857112	5	39034670	0.00027
99596	99645	50	5	39060505	5	39326063	0.00348
99646	99695	50	5	39328698	5	39506230	0.00181
99709	99758	50	5	39594701	5	39843277	0.00014
99783	99832	50	5	40087832	5	40371521	0.00029
99837	99886	50	5	40406612	5	40700609	0.00043
99907	99956	50	5	40923449	5	41347964	0.01231
99959	100008	50	5	41378772	5	41829444	0.00095
100048	100097	50	5	41973739	5	42250701	0.00333
100099	100148	50	5	42255407	5	42497440	0.00018
100153	100202	50	5	42513931	5	42844134	0.00293
100241	100290	50	5	43217195	5	43696687	0.0001
100292	100341	50	5	43718224	5	43901799	0.00336
100361	100410	50	5	44016402	5	44282787	0.005
100451	100500	50	5	44350725	5	44574214	0.03147
100516	100565	50	5	44638941	5	44923055	0.0092
100566	100615	50	5	44924473	5	45137173	0.0012
100624	100673	50	5	45223735	5	45435145	0.00056
100677	100726	50	5	45451337	5	45688335	6e-05
100734	100783	50	5	45720755	5	46066892	0.00225
100804	100853	50	5	46232233	5	46401695	0.00332
100888	100937	50	5	46580448	5	46906491	0.00344
100967	101016	50	5	47098555	5	47260356	0.00027
101050	101099	50	5	47392954	5	47763266	0.0007
101104	101153	50	5	47889976	5	48521028	0.00062
101160	101209	50	5	48600539	5	49111776	0.06538
101210	101259	50	5	49112765	5	49361721	9e-05
101264	101313	50	5	49386500	5	49674056	0.01217
101314	101363	50	5	49674763	5	49840504	0.0007
101373	101422	50	5	49870295	5	50065457	0.00135
101423	101472	50	5	50074255	5	50355362	0.00017
101473	101522	50	5	50358850	5	50562134	0.00215
101564	101613	50	5	50808421	5	50983862	0.00831
101655	101704	50	5	51159439	5	51341751	0.00037
101722	101771	50	5	51574221	5	51826656	0.04643
101791	101840	50	5	51955378	5	52316125	0.00103
101852	101901	50	5	52594365	5	52953174	0.02407
101921	101970	50	5	53154792	5	53600273	0.016
101994	102043	50	5	53816266	5	54256653	0.19543
102091	102140	50	5	54447666	5	54634733	0.00122
102160	102209	50	5	54718064	5	55118167	0.00055
102213	102262	50	5	55150874	5	55690739	0.00539
102263	102312	50	5	55701569	5	56872467	0.00048
102318	102367	50	5	56899118	5	57219551	3e-05
102378	102427	50	5	57311731	5	57671501	0.00217
102454	102503	50	5	57827138	5	58539403	0.00495
102504	102553	50	5	58541335	5	58932220	0.02494
102554	102603	50	5	58938255	5	59978129	0.00815
102605	102654	50	5	60040681	5	60556520	0.00015
102680	102729	50	5	60692082	5	61400176	0.00186
102741	102790	50	5	61715160	5	62040166	0.00532
102791	102840	50	5	62045272	5	62237455	0.00033
102858	102907	50	5	62308029	5	62637719	0.00211
102933	102982	50	5	62932240	5	63426863	0.00023
102983	103032	50	5	63437013	5	63607667	0.00374
103039	103088	50	5	63624918	5	64027062	0.00145
103124	103173	50	5	64225161	5	64568739	0.00475
103176	103225	50	5	64574029	5	64787127	0.00174
103227	103276	50	5	64797468	5	65088469	0.00462
103290	103339	50	5	65140872	5	65498721	0.04504
103362	103411	50	5	65683859	5	65972952	0.00378
103460	103509	50	5	66847053	5	67024870	0.00716
103555	103604	50	5	67210695	5	67493854	0.00013
103611	103660	50	5	67535659	5	67799864	4e-05
103663	103712	50	5	67802002	5	67945020	9e-05
103713	103762	50	5	67957437	5	68251944	0.01804
103768	103817	50	5	68293520	5	68513494	0.00051
103847	103896	50	5	68572129	5	68702463	0.00115
103897	103946	50	5	68707590	5	68950013	0.0373
103972	104021	50	5	69131136	5	69431664	0.04405
104034	104083	50	5	69495557	5	69862901	0.00082
104084	104133	50	5	69863878	5	70627616	2e-05
104172	104221	50	5	70892425	5	71062511	0.00036
104235	104284	50	5	71095194	5	71282591	7e-05
104285	104334	50	5	71287626	5	71558118	0.0008
104373	104422	50	5	72059606	5	72239906	0.00071
104423	104472	50	5	72247870	5	72435845	0.00036
104479	104528	50	5	72460040	5	72719283	1e-05
104546	104595	50	5	72920444	5	73153840	0.00111
104634	104683	50	5	73289239	5	73647573	0.00066
104712	104761	50	5	73795700	5	74029467	0.00091
104768	104817	50	5	74038242	5	74191590	8e-05
104829	104878	50	5	74233312	5	74439336	0.00013
104903	104952	50	5	74550728	5	75009823	6e-05
104956	105005	50	5	75023630	5	75187952	0.00055
105011	105060	50	5	75211699	5	75426735	0.00016
105067	105116	50	5	75462727	5	75933509	0.0003
105118	105167	50	5	75945892	5	76190148	0.00174
105180	105229	50	5	76269946	5	76416778	0.00068
105260	105309	50	5	76703241	5	77129299	0.00043
105310	105359	50	5	77132919	5	77338356	0.00605
105378	105427	50	5	77411662	5	77621757	0.00033
105471	105520	50	5	77929379	5	78260880	0.00058
105560	105609	50	5	78497618	5	78884289	0.00156
105617	105666	50	5	78930942	5	79271630	0.001
105667	105716	50	5	79273642	5	79640966	0.0086
105734	105783	50	5	79778957	5	80080913	0.00688
105801	105850	50	5	80200228	5	80495003	0.00268
105898	105947	50	5	80727289	5	81059363	0.00703
105955	106004	50	5	81125299	5	81449536	0.00214
106010	106059	50	5	81506159	5	82127721	0.16931
106072	106121	50	5	82286708	5	82566510	0.00124
106134	106183	50	5	82606968	5	82800933	0.00019
106188	106237	50	5	82827349	5	83107072	0.0017
106245	106294	50	5	83150095	5	83362982	0.02178
106295	106344	50	5	83367898	5	83687379	0.00691
106381	106430	50	5	83898285	5	84133034	0.0498
106469	106518	50	5	84311483	5	84744746	0.01547
106519	106568	50	5	84761846	5	85140250	0.00012
106569	106618	50	5	85141711	5	85372780	0.00078
106619	106668	50	5	85373640	5	85533712	0.00844
106717	106766	50	5	85784194	5	86079079	0.02295
106773	106822	50	5	86146418	5	86505461	0.00843
106823	106872	50	5	86530450	5	86866075	0.00426
106921	106970	50	5	87106156	5	87353484	0.02361
106977	107026	50	5	87381332	5	87756404	0.00788
107034	107083	50	5	87794261	5	88054351	0.00079
107121	107170	50	5	88264407	5	88568231	0.00103
107174	107223	50	5	88603707	5	88867620	0.00026
107258	107307	50	5	89055742	5	89324899	0.03874
107308	107357	50	5	89325800	5	89532816	0.003
107363	107412	50	5	89585522	5	89813915	0.00549
107456	107505	50	5	90103265	5	90401437	0.01081
107541	107590	50	5	90610566	5	91140683	0.10406
107628	107677	50	5	91635928	5	91942876	0.12228
107717	107766	50	5	92158445	5	92474156	0.08251
107769	107818	50	5	92487675	5	92854805	0.01271
107824	107873	50	5	93005014	5	93755767	0.001
107896	107945	50	5	93966483	5	94349669	0.00272
107959	108008	50	5	94578018	5	94897155	0.04896
108019	108068	50	5	94936478	5	95184612	0.01586
108073	108122	50	5	95209263	5	95465213	0.43326
108124	108173	50	5	95471623	5	95792540	0.00766
108180	108229	50	5	95837622	5	96223103	0.11444
108230	108279	50	5	96231596	5	96483808	0.00022
108282	108331	50	5	96488408	5	96629870	0.0001
108333	108382	50	5	96636399	5	96737032	0.07735
108421	108470	50	5	96880220	5	97080980	0.00054
108471	108520	50	5	97084707	5	97284969	0.00761
108536	108585	50	5	97377364	5	97640953	0.0001
108586	108635	50	5	97649199	5	97860775	0.00085
108683	108732	50	5	98000743	5	98282018	0.02834
108769	108818	50	5	98489528	5	98806981	0.01649
108825	108874	50	5	98820537	5	99023620	0.00239
108879	108928	50	5	99037619	5	99294083	0.09875
108962	109011	50	5	99399578	5	99897654	0.00059
109022	109071	50	5	99977869	5	100253752	0.00011
109099	109148	50	5	100425823	5	100743623	0.00047
109190	109239	50	5	100955554	5	101257867	0.00079
109246	109295	50	5	101265541	5	101416305	0.00366
109335	109384	50	5	101526152	5	101738202	0.0001
109403	109452	50	5	101854987	5	102123887	0.00054
109464	109513	50	5	102181299	5	102756911	0.00145
109521	109570	50	5	102770798	5	103054555	0.00305
109571	109620	50	5	103057628	5	103536742	9e-05
109621	109670	50	5	103537208	5	103887253	2e-05
109703	109752	50	5	104187138	5	104446993	1e-05
109754	109803	50	5	104449737	5	104640413	0.001
109805	109854	50	5	104644630	5	104774311	0.00676
109871	109920	50	5	104819210	5	104994462	0.00492
109922	109971	50	5	105000039	5	105211362	0.00012
109972	110021	50	5	105214389	5	105444751	0.02688
110056	110105	50	5	105534931	5	105771195	0.06969
110110	110159	50	5	105783652	5	106182977	0.12168
110198	110247	50	5	106586844	5	106714633	0.00558
110257	110306	50	5	106765165	5	106985337	0.00146
110308	110357	50	5	106987104	5	107249998	0.0604
110369	110418	50	5	107371014	5	107686994	0.02541
110442	110491	50	5	107810402	5	108033129	0.00351
110521	110570	50	5	108233069	5	108388961	0.00307
110572	110621	50	5	108394728	5	108606031	0.02085
110631	110680	50	5	108673925	5	108915385	0.00499
110726	110775	50	5	109201237	5	109408570	0.00251
110795	110844	50	5	109522728	5	109829278	0.00333
110882	110931	50	5	109959638	5	110247785	1e-05
110932	110981	50	5	110261496	5	110667676	0.00432
111031	111080	50	5	110815082	5	111119596	0.24384
111130	111179	50	5	111430663	5	111659518	0.00583
111210	111259	50	5	112190222	5	113062786	0.00159
111263	111312	50	5	113087012	5	113378639	0.00758
111323	111372	50	5	113440624	5	113600118	0.01192
111394	111443	50	5	113681889	5	113913542	0.01241
111445	111494	50	5	113919164	5	114303288	0.02493
111495	111544	50	5	114309375	5	114505769	0.00162
111573	111622	50	5	114673615	5	114882236	0.00439
111644	111693	50	5	114996402	5	115245248	0.02935
111742	111791	50	5	115415255	5	115570351	0.00228
111801	111850	50	5	115628113	5	115881449	0.00159
111851	111900	50	5	115893890	5	116089795	0.00736
111911	111960	50	5	116118742	5	116257270	0.00245
112000	112049	50	5	116537196	5	116717920	0.00276
112055	112104	50	5	116732654	5	116857799	0.00034
112123	112172	50	5	117001421	5	117891392	0.00103
112187	112236	50	5	118072727	5	118401084	0.02631
112280	112329	50	5	118594598	5	118748292	0.00906
112330	112379	50	5	118757624	5	118901157	0.00019
112425	112474	50	5	119078548	5	119242353	0.00019
112475	112524	50	5	119248110	5	119364208	0.00115
112542	112591	50	5	119441844	5	119654147	0.00372
112615	112664	50	5	119799060	5	120367642	0.00141
112687	112736	50	5	120534484	5	120762621	0.00243
112737	112749	13	5	120775390	5	121083487	8e-05
112750	112799	50	6	104165	6	605291	0.00077
112832	112881	50	6	869233	6	1078191	0.0015
112892	112941	50	6	1140957	6	1284118	0.00369
112949	112998	50	6	1314682	6	1523245	0.00099
113015	113064	50	6	1602430	6	1789840	0.00055
113065	113114	50	6	1795679	6	2069680	0.00078
113118	113167	50	6	2093899	6	2416211	0.00375
113169	113218	50	6	2427273	6	2717655	0.00055
113223	113272	50	6	2731287	6	2997295	0.00778
113273	113322	50	6	2998027	6	3198976	0.00215
113352	113401	50	6	3387907	6	3524110	0.00028
113403	113452	50	6	3526819	6	3654278	0.01195
113479	113528	50	6	3742645	6	3922347	0.06228
113550	113599	50	6	4099770	6	4298860	0.07663
113610	113659	50	6	4374874	6	4586511	0.00171
113694	113743	50	6	4794234	6	5063040	0.00236
113750	113799	50	6	5078805	6	5986445	0.01427
113817	113866	50	6	6713104	6	6977437	0.00346
113872	113921	50	6	7056323	6	7429130	0.04626
113931	113980	50	6	7474138	6	7658186	0.01169
114010	114059	50	6	7741623	6	7879233	0.08305
114072	114121	50	6	7954585	6	8125774	0.00766
114159	114208	50	6	8382287	6	8558128	0.00754
114224	114273	50	6	8633743	6	8917028	0.00062
114323	114372	50	6	9271259	6	9598558	0.00383
114374	114423	50	6	9603148	6	9922803	0.03532
114424	114473	50	6	9923645	6	10372767	0.00079
114513	114562	50	6	10621160	6	10833252	0.00016
114563	114612	50	6	10838635	6	11033363	0.00061
114637	114686	50	6	11176188	6	11336753	0.0001
114703	114752	50	6	11445231	6	11660117	3e-05
114785	114834	50	6	11773603	6	11980122	0.00763
114882	114931	50	6	12195256	6	12348562	0.01298
114932	114981	50	6	12349544	6	12526901	0.00326
114989	115038	50	6	12542101	6	12681589	0.00449
115078	115127	50	6	12775586	6	13037283	0.00362
115135	115184	50	6	13061409	6	13183746	0.01681
115232	115281	50	6	13391938	6	13609114	0.01704
115282	115331	50	6	13610388	6	13847657	0.00058
115333	115382	50	6	13850631	6	13989339	0.01814
115383	115432	50	6	13994587	6	14110037	0.00049
115441	115490	50	6	14133659	6	14312869	0.02129
115531	115580	50	6	14466498	6	14616552	0.01275
115597	115646	50	6	14710253	6	14930138	0.00352
115677	115726	50	6	15225536	6	15515802	0.00571
115763	115812	50	6	15832177	6	16167019	0.02338
115846	115895	50	6	16427925	6	16591280	0.02996
115918	115967	50	6	16693613	6	16823617	0.00798
115973	116022	50	6	16833792	6	16971117	0.0009
116024	116073	50	6	16975669	6	17180224	0.01027
116078	116127	50	6	17203853	6	17502713	8e-05
116128	116177	50	6	17518421	6	17788601	0.01848
116223	116272	50	6	18122510	6	18460434	0.03591
116289	116338	50	6	18612186	6	18898455	0.0164
116350	116399	50	6	18946287	6	19176059	0.00162
116410	116459	50	6	19216698	6	19408492	0.00021
116462	116511	50	6	19426158	6	19749282	0.00365
116513	116562	50	6	19751431	6	20095445	0.00028
116565	116614	50	6	20097696	6	20225219	0.00345
116654	116703	50	6	20332907	6	20535857	0.00025
116720	116769	50	6	20632387	6	20910794	0.00067
116810	116859	50	6	21237579	6	21588640	6e-05
116861	116910	50	6	21589793	6	21965780	0.00221
116957	117006	50	6	22300110	6	22552867	0.00134
117007	117056	50	6	22558756	6	22826626	0.02148
117059	117108	50	6	22861642	6	23027996	5e-05
117110	117159	50	6	23031106	6	23189365	0.00627
117161	117210	50	6	23210498	6	23591043	0.01402
117242	117291	50	6	23701039	6	23980554	0.01104
117338	117387	50	6	24342463	6	24709428	0.02282
117407	117456	50	6	24887391	6	25126005	0.0068
117476	117525	50	6	25255281	6	25517160	0.00181
117536	117585	50	6	25604843	6	25900698	0.00908
117588	117637	50	6	25909667	6	26169491	0.00043
117676	117725	50	6	26377258	6	26709304	0.00057
117738	117787	50	6	26786533	6	27142675	0.00302
117788	117837	50	6	27145041	6	27290170	0.02491
117838	117887	50	6	27325865	6	27618345	0.00885
117904	117953	50	6	27724523	6	27891841	0.0017
117990	118039	50	6	28027839	6	28249084	0.00223
118043	118092	50	6	28261451	6	28483778	0.03612
118127	118176	50	6	28622091	6	28823067	0.00593
118223	118272	50	6	28956885	6	29152695	0.00161
118274	118323	50	6	29165936	6	29545224	0.01576
118357	118406	50	6	29722711	6	30082559	0.00501
118446	118495	50	6	30298419	6	30463055	0.00282
118522	118571	50	6	30524979	6	30782962	0.00133
118615	118664	50	6	30986056	6	31238320	0.01116
118665	118714	50	6	31244966	6	31468656	0.00015
118741	118790	50	6	31579234	6	31936204	0.00023
118791	118840	50	6	31936825	6	32095535	5e-05
118846	118895	50	6	32120349	6	32305479	0.00028
118896	118945	50	6	32306898	6	32563455	0.00015
118946	118995	50	6	32566125	6	32776417	1e-05
119025	119074	50	6	32874492	6	33118585	0
119099	119148	50	6	33207523	6	33432974	0.00058
119149	119198	50	6	33436809	6	33768128	3e-05
119224	119273	50	6	33923925	6	34186170	0.00021
119282	119331	50	6	34218670	6	34500411	2e-05
119335	119384	50	6	34516236	6	34859712	0.00017
119390	119439	50	6	34932664	6	35189082	0.03638
119457	119506	50	6	35277041	6	35459838	0.00478
119529	119578	50	6	35506430	6	35673884	0.00036
119589	119638	50	6	35724926	6	35916199	0.00038
119663	119712	50	6	36010430	6	36231504	0.00011
119731	119780	50	6	36369266	6	36601774	0.00105
119792	119841	50	6	36637378	6	36793190	0.00256
119846	119895	50	6	36832290	6	37034549	0.00043
119896	119945	50	6	37042950	6	37268940	3e-05
119947	119996	50	6	37279162	6	37682742	0.00014
120009	120058	50	6	37762973	6	37968104	0.00058
120060	120109	50	6	37969909	6	38246586	0.00013
120117	120166	50	6	38281115	6	38544506	0.00174
120196	120245	50	6	38627699	6	38849193	0.00553
120246	120295	50	6	38870271	6	39224898	0.00013
120298	120347	50	6	39244034	6	39503443	0.00124
120350	120399	50	6	39529973	6	39702501	0.00585
120410	120459	50	6	39779584	6	40067266	0.00264
120476	120525	50	6	40217109	6	40440200	0.0393
120557	120606	50	6	40604003	6	40781716	0.16031
120620	120669	50	6	40903248	6	41179362	0.06989
120675	120724	50	6	41207355	6	41424032	0.00284
120739	120788	50	6	41474983	6	41783781	0.01302
120808	120857	50	6	41815389	6	42009723	0.00514
120867	120916	50	6	42030532	6	42218926	0.01039
120941	120990	50	6	42264075	6	42482050	0.00153
120993	121042	50	6	42514414	6	42779532	0.00612
121064	121113	50	6	42902142	6	43175657	0.01749
121123	121172	50	6	43238571	6	43436115	0.01661
121176	121225	50	6	43450041	6	43608887	0.00351
121249	121298	50	6	43713187	6	43927355	0.00902
121300	121349	50	6	43931134	6	44130560	0.00025
121357	121406	50	6	44165328	6	44401452	0.00043
121407	121456	50	6	44404625	6	44601433	0.00183
121477	121526	50	6	44646642	6	44792674	0.01099
121530	121579	50	6	44824211	6	44996130	0.00442
121610	121659	50	6	45170234	6	45362066	0.00604
121666	121715	50	6	45395559	6	45721850	0.00647
121739	121788	50	6	45871734	6	45975875	0.00239
121800	121849	50	6	46045209	6	46245320	0.0004
121867	121916	50	6	46370374	6	46544050	0.00611
121938	121987	50	6	46603804	6	46759918	0.00039
121992	122041	50	6	46772874	6	46876571	4e-05
122059	122108	50	6	46926376	6	47140778	0.0006
122115	122164	50	6	47179259	6	47472530	0.0018
122165	122214	50	6	47480428	6	47726022	0.14521
122236	122285	50	6	47850981	6	48105787	0.00529
122289	122338	50	6	48137105	6	48297221	0.00085
122339	122388	50	6	48299532	6	48520143	0.00049
122391	122440	50	6	48528364	6	48752176	8e-05
122443	122492	50	6	48759539	6	49110193	0.00268
122498	122547	50	6	49136226	6	49485001	0.00122
122556	122605	50	6	49553975	6	49793211	0.0012
122629	122678	50	6	49890384	6	50076005	0.00306
122707	122756	50	6	50243708	6	50440867	0.06514
122757	122806	50	6	50441454	6	50579410	0.0007
122845	122894	50	6	50692218	6	50913934	0.00246
122915	122964	50	6	50961019	6	51093135	0.06523
122988	123037	50	6	51215544	6	51416716	0.00217
123069	123118	50	6	51575389	6	51822869	0.05716
123136	123185	50	6	51892795	6	52059866	0.00415
123207	123256	50	6	52145972	6	52431124	0.00029
123257	123306	50	6	52441854	6	52804180	1e-05
123313	123362	50	6	52874730	6	53225770	0.00112
123363	123412	50	6	53226469	6	53516416	0.0141
123413	123462	50	6	53529931	6	53855734	0.00056
123493	123542	50	6	53979007	6	54281365	0.00496
123556	123605	50	6	54399202	6	54708059	0.00138
123638	123687	50	6	54797732	6	54970374	0.00341
123714	123763	50	6	55124345	6	55384541	0.00178
123764	123813	50	6	55386536	6	55620201	0.00021
123814	123863	50	6	55624372	6	55949009	0
123864	123913	50	6	55951008	6	56234101	0.00218
123930	123979	50	6	56333029	6	56633051	0.00092
124011	124060	50	6	56808579	6	57010153	0.0033
124068	124117	50	6	57053789	6	57303722	0.00615
124119	124168	50	6	57311412	6	57589933	5e-05
124204	124253	50	6	57799562	6	57992178	0.0073
124254	124303	50	6	58004011	6	58164135	0.00151
124336	124385	50	6	58315591	6	58561687	0.00026
124427	124476	50	6	58691709	6	58825273	0.00793
124496	124545	50	6	58894406	6	59050689	0.00232
124558	124607	50	6	59135913	6	59429414	0.01341
124623	124672	50	6	59511031	6	59869757	0.01004
124673	124722	50	6	59915754	6	60650876	0.00162
124739	124788	50	6	60745858	6	61050455	0.00029
124789	124838	50	6	61058414	6	61280461	0.01318
124839	124888	50	6	61281057	6	61478627	0.07022
124905	124954	50	6	61509560	6	61654470	0.0011
124977	125026	50	6	61778819	6	61953475	0.0024
125037	125086	50	6	62027335	6	62198934	0.01968
125123	125172	50	6	62341922	6	62551113	0.00462
125173	125222	50	6	62568077	6	62834161	0.0013
125242	125291	50	6	63078452	6	63391601	0.01468
125338	125387	50	6	63540933	6	64041659	0.00442
125390	125439	50	6	64069645	6	64540054	0.00201
125440	125489	50	6	64541514	6	64808014	0.00779
125502	125551	50	6	64888106	6	65185961	0.0025
125561	125610	50	6	65249000	6	65616468	0.00046
125616	125665	50	6	65650772	6	65917106	0.0069
125687	125736	50	6	66094254	6	66380061	0.00021
125780	125829	50	6	66569161	6	66779102	0.00095
125830	125879	50	6	66791470	6	66991502	0.0016
125892	125941	50	6	67019436	6	67213645	6e-05
125960	126009	50	6	67295061	6	67530908	0.00485
126029	126078	50	6	67643584	6	67905341	0.00062
126117	126166	50	6	68144184	6	68411212	0.01072
126186	126235	50	6	68507523	6	68667767	0.03442
126251	126300	50	6	68813243	6	69047811	0.05237
126301	126350	50	6	69048996	6	69230479	0.24617
126351	126400	50	6	69231499	6	69368947	0.75155
126401	126450	50	6	69377526	6	69672571	0.12203
126455	126504	50	6	69717072	6	69918428	0.00013
126505	126554	50	6	69920192	6	70183563	0.00315
126590	126639	50	6	70305685	6	70419931	0.0005
126640	126689	50	6	70421237	6	70586112	0.0071
126730	126779	50	6	70742320	6	70851459	0.03048
126813	126862	50	6	70927116	6	71128231	0.00086
126886	126935	50	6	71300961	6	71453870	0.01881
126937	126986	50	6	71458280	6	71716118	0.00397
126987	127036	50	6	71720043	6	72009712	0.00048
127037	127086	50	6	72013846	6	72289214	0.02902
127114	127163	50	6	72476851	6	72791207	0.00289
127190	127239	50	6	72909431	6	73196580	0.05701
127248	127297	50	6	73234862	6	73747809	0.01986
127337	127386	50	6	74044558	6	74270723	0.00644
127413	127462	50	6	74358103	6	74641547	0.23887
127507	127556	50	6	74888056	6	75094496	0.86199
127557	127606	50	6	75103870	6	75337457	0.04038
127628	127677	50	6	75559919	6	75796261	0.03452
127699	127748	50	6	75976217	6	76462801	0.04524
127782	127831	50	6	76649555	6	76925633	0.00684
127835	127884	50	6	76973486	6	77373780	0.00013
127885	127934	50	6	77375299	6	77820454	0.00059
127963	128012	50	6	78090749	6	78311559	0.03268
128051	128100	50	6	78653718	6	79038218	0.05438
128104	128153	50	6	79054824	6	79298682	0.0032
128158	128207	50	6	79312639	6	79475910	0.03268
128235	128284	50	6	79680793	6	80038753	0.00268
128293	128342	50	6	80133227	6	80325577	0.34187
128343	128392	50	6	80338390	6	80651591	0.00047
128406	128455	50	6	80672021	6	80874822	0.00087
128456	128505	50	6	80882053	6	81201770	0.28652
128509	128558	50	6	81213953	6	81418922	0.1129
128592	128641	50	6	81507440	6	81603050	0.02115
128675	128724	50	6	81721585	6	81918376	0.00361
128734	128783	50	6	82022291	6	82360783	0.05193
128833	128882	50	6	82597569	6	82920849	0.01609
128884	128933	50	6	82929947	6	83289548	0.00234
128977	129026	50	6	83637345	6	84074054	0.00042
129035	129084	50	6	84212810	6	84816409	0.01029
129134	129183	50	6	85068920	6	85362867	0.00416
129223	129272	50	6	85630401	6	85833193	0.00832
[truncated: 4,752 more rows]
