# Supplementary material for: Genome-Wide Association Study for Carcass Traits in an Experimental Nelore Cattle Population
Source: PLoS One. 2017 Jan 24;12(1):e0169860. doi: 10.1371/journal.pone.0169860 (PMC5261778; doi:10.1371/journal.pone.0169860)
Supplement: S2 File — (XLSX) [file pone.0169860.s002.xlsx]

## Sheet: BF
Start SNP number or SNP name for the window	End SNP number or SNP name for the window	window size (number of SNP)	Start (ChrNumber)	start (Position) for the window	End (ChrNumber)	end (Position) for the window	variance explained by 50 adjacents SNP
4	53	50	1	149772	1	389757	0.01646
65	114	50	1	428670	1	848172	0.01945
123	172	50	1	866012	1	1354333	0.00282
219	268	50	1	1590885	1	1925652	0.00635
283	332	50	1	2032837	1	2277218	0.00014
335	384	50	1	2284437	1	2399147	0.00488
386	435	50	1	2402110	1	2483778	0.06629
437	486	50	1	2485427	1	2683800	0.00568
500	549	50	1	2724584	1	2926863	0.0002
550	599	50	1	2937524	1	3215992	0.00315
600	649	50	1	3219232	1	3382881	0.00525
679	728	50	1	3495838	1	3648533	0.00039
729	778	50	1	3652436	1	3885992	0.00023
804	853	50	1	4024144	1	4441605	0.01593
855	904	50	1	4509102	1	4790434	0.00043
910	959	50	1	4808910	1	5151376	3e-05
965	1014	50	1	5167453	1	5518119	0.00021
1051	1100	50	1	5652342	1	5793324	0.00186
1101	1150	50	1	5803070	1	6044723	1e-05
1158	1207	50	1	6134296	1	6532008	0.00827
1210	1259	50	1	6616055	1	6880687	2e-05
1267	1316	50	1	6903162	1	7106897	0.00028
1323	1372	50	1	7149358	1	7586787	0.00011
1385	1434	50	1	7672784	1	7873127	7e-05
1444	1493	50	1	7937175	1	8247311	0.0015
1509	1558	50	1	8322785	1	8570039	0.00053
1582	1631	50	1	8702158	1	8986593	0.00029
1632	1681	50	1	8994010	1	9334210	9e-05
1682	1731	50	1	9349673	1	9527218	0.00071
1732	1781	50	1	9538131	1	9697610	0.01919
1823	1872	50	1	9854224	1	10070483	0.00145
1920	1969	50	1	10260609	1	10604915	0.00048
2002	2051	50	1	10845435	1	11293766	0.00199
2054	2103	50	1	11303388	1	11673425	0.00015
2132	2181	50	1	11824251	1	12167909	0.00012
2207	2256	50	1	12491223	1	12727875	0.00019
2273	2322	50	1	12828633	1	13019983	3e-05
2354	2403	50	1	13165958	1	13500079	0.00044
2426	2475	50	1	13641058	1	13908814	9e-05
2476	2525	50	1	13917812	1	14230300	1e-05
2536	2585	50	1	14257215	1	14483440	9e-05
2586	2635	50	1	14489128	1	14740447	0.0602
2642	2691	50	1	14768759	1	15023012	0.00077
2731	2780	50	1	15138115	1	15395273	0.00039
2782	2831	50	1	15404495	1	15654121	0.00257
2857	2906	50	1	15867554	1	16134017	0.00159
2930	2979	50	1	16301733	1	16673009	0.00156
2984	3033	50	1	16690770	1	17059335	0.01522
3037	3086	50	1	17068497	1	17477891	0.00079
3087	3136	50	1	17495363	1	17766810	0.00803
3181	3230	50	1	17998925	1	18211250	0.00428
3269	3318	50	1	18437724	1	18791574	0.04425
3347	3396	50	1	18905631	1	19149850	0.00795
3397	3446	50	1	19154780	1	19458276	0.00051
3458	3507	50	1	19518752	1	19777651	0.00371
3515	3564	50	1	19790739	1	20066507	0.00017
3588	3637	50	1	20174435	1	20556003	0.00326
3638	3687	50	1	20557846	1	20732732	0.10401
3689	3738	50	1	20741175	1	20952781	0.03441
3760	3809	50	1	21058349	1	21258027	0.00731
3847	3896	50	1	21415201	1	21770304	0.0001
3898	3947	50	1	21773409	1	22013805	0.00482
3973	4022	50	1	22128958	1	22519273	0.00021
4027	4076	50	1	22526511	1	22708857	0.01254
4079	4128	50	1	22718496	1	23013831	0.00183
4152	4201	50	1	23070170	1	23285509	0.0002
4224	4273	50	1	23381349	1	23636303	0.00033
4279	4328	50	1	23661908	1	23898628	0.00215
4339	4388	50	1	23942996	1	24113659	0.00151
4400	4449	50	1	24190987	1	24500407	0.0063
4476	4525	50	1	24613623	1	24785617	0.00178
4552	4601	50	1	24937277	1	25115309	0.00015
4637	4686	50	1	25483780	1	25807207	0.00086
4693	4742	50	1	25850940	1	26056880	0.00012
4746	4795	50	1	26065302	1	26225755	1e-05
4800	4849	50	1	26244993	1	26362077	0.00164
4850	4899	50	1	26363540	1	26532034	0.00013
4907	4956	50	1	26585428	1	26861141	0.00032
4957	5006	50	1	26864002	1	27027889	0.01142
5007	5056	50	1	27032026	1	27189437	1.678
5057	5106	50	1	27198455	1	27362487	0.01396
5125	5174	50	1	27451195	1	27749786	0.00037
5189	5238	50	1	27860952	1	28271715	0.00017
5263	5312	50	1	28361815	1	28595314	0.00068
5324	5373	50	1	28616522	1	28790870	0.10782
5376	5425	50	1	28799863	1	29189579	0.0001
5448	5497	50	1	29344867	1	29638165	0.00025
5498	5547	50	1	29641785	1	29979702	0.00049
5561	5610	50	1	30076407	1	30430620	8e-05
5639	5688	50	1	30620191	1	30804089	0.00068
5724	5773	50	1	31038475	1	31422664	0.00062
5774	5823	50	1	31425832	1	31839071	0.00331
5871	5920	50	1	32234561	1	32589771	0.00595
5921	5970	50	1	32596343	1	32844787	0.00763
5971	6020	50	1	32855578	1	33070632	0.00066
6060	6109	50	1	33190036	1	33397544	0.00262
6123	6172	50	1	33455787	1	33695559	0.03029
6181	6230	50	1	33770038	1	34117734	0.0007
6239	6288	50	1	34196877	1	34447524	0.0031
6295	6344	50	1	34467533	1	34777950	0.00068
6392	6441	50	1	35187925	1	35389559	0.00048
6446	6495	50	1	35430270	1	35749132	0.0001
6511	6560	50	1	35841202	1	36052505	9e-05
6563	6612	50	1	36055942	1	36413406	0.00093
6636	6685	50	1	36504180	1	36796469	0.0002
6703	6752	50	1	36885644	1	37065183	3e-05
6769	6818	50	1	37171724	1	37512108	0.00023
6819	6868	50	1	37524439	1	37794084	0.00204
6892	6941	50	1	37857021	1	38231920	0.00059
6968	7017	50	1	38315443	1	38734759	0.00028
7048	7097	50	1	38967034	1	39468815	0.00036
7115	7164	50	1	39516227	1	39797392	0.00098
7167	7216	50	1	39817649	1	40188976	0.00011
7266	7315	50	1	40472595	1	40823903	0.00435
7339	7388	50	1	40936681	1	41258737	0.00043
7397	7446	50	1	41305165	1	41513382	0.005
7447	7496	50	1	41516238	1	41716333	0.00192
7498	7547	50	1	41717537	1	41881532	0.00043
7572	7621	50	1	41976576	1	42342109	0.00378
7634	7683	50	1	42514969	1	43046968	0.00033
7693	7742	50	1	43122286	1	43405573	0.0012
7778	7827	50	1	43653925	1	44374741	0.00071
7838	7887	50	1	44515010	1	44765737	0.2296
7907	7956	50	1	44866060	1	45387579	0.00071
7960	8009	50	1	45418083	1	45624786	5e-05
8013	8062	50	1	45648266	1	46148249	0.00071
8064	8113	50	1	46165719	1	46561283	0.00661
8121	8170	50	1	46599971	1	47097885	0.00344
8196	8245	50	1	47214715	1	47436438	0.00033
8249	8298	50	1	47445287	1	47754306	0.00404
8347	8396	50	1	48006730	1	48266572	0.0048
8409	8458	50	1	48343566	1	48639305	0.00302
8498	8547	50	1	48883274	1	49106144	0.00188
8548	8597	50	1	49106867	1	49356559	0.00677
8598	8647	50	1	49361383	1	49722254	0.00013
8649	8698	50	1	49737803	1	50184797	0.01095
8739	8788	50	1	50692836	1	51193522	0.01116
8789	8838	50	1	51194676	1	51460301	0.00246
8887	8936	50	1	51820699	1	52165809	0.0009
8942	8991	50	1	52222596	1	52596595	0.00365
9028	9077	50	1	53084847	1	53323718	0.00297
9078	9127	50	1	53334436	1	53545881	0.0198
9131	9180	50	1	53565357	1	53672805	0.13749
9221	9270	50	1	53893167	1	54101370	0.00275
9278	9327	50	1	54122917	1	54357915	0.0004
9336	9385	50	1	54385265	1	54710589	0.00999
9405	9454	50	1	54828593	1	55735039	0.0013
9462	9511	50	1	55806983	1	56075133	0.01597
9512	9561	50	1	56078830	1	56473465	0.00894
9562	9611	50	1	56491532	1	56665267	0.02087
9630	9679	50	1	56737562	1	56871906	0.00423
9696	9745	50	1	56913460	1	57135925	0.00223
9765	9814	50	1	57232267	1	57608020	0.00065
9824	9873	50	1	57717354	1	58272099	0.02067
9875	9924	50	1	58274522	1	58574966	0.00169
9927	9976	50	1	58595000	1	58991287	0.00753
9979	10028	50	1	59011675	1	59261448	0.04603
10053	10102	50	1	59345497	1	59583776	0.12418
10128	10177	50	1	59827632	1	60525010	0.03065
10211	10260	50	1	60699891	1	60930420	0.26087
10261	10310	50	1	60934777	1	61106679	0.00103
10311	10360	50	1	61107517	1	61244207	0.00042
10368	10417	50	1	61297576	1	61560847	1e-05
10419	10468	50	1	61591808	1	61846124	0.01389
10482	10531	50	1	61894148	1	62110626	0.00315
10548	10597	50	1	62203014	1	62511462	0.00257
10635	10684	50	1	62807421	1	63081472	0.00481
10700	10749	50	1	63158577	1	63302245	0.00279
10750	10799	50	1	63306132	1	63472415	0.00648
10802	10851	50	1	63498342	1	63821091	0.04427
10860	10909	50	1	63855189	1	64073848	0.01043
10943	10992	50	1	64328028	1	64479049	0.00299
10995	11044	50	1	64491568	1	64721117	0.00791
11045	11094	50	1	64725188	1	64917746	0.63565
11095	11144	50	1	64922107	1	65240968	0.00495
11162	11211	50	1	65319012	1	65562631	0.00036
11213	11262	50	1	65573846	1	65828490	0.01958
11280	11329	50	1	65923075	1	66089618	0.00237
11330	11379	50	1	66096825	1	66332895	0.00011
11380	11429	50	1	66344261	1	66522503	2e-05
11432	11481	50	1	66532131	1	66642510	0
11494	11543	50	1	66661920	1	66847942	0.00028
11584	11633	50	1	67064001	1	67328813	0.00042
11634	11683	50	1	67334421	1	67609641	0.00245
11690	11739	50	1	67643280	1	67911236	7e-05
11743	11792	50	1	67946894	1	68108517	0.03686
11805	11854	50	1	68141149	1	68272703	0.0003
11888	11937	50	1	68382869	1	68637647	0.02394
11938	11987	50	1	68639580	1	68864816	0.0009
12010	12059	50	1	68911715	1	69053048	0.00064
12077	12126	50	1	69168506	1	69303566	0.00313
12147	12196	50	1	69347337	1	69455918	0.00014
12232	12281	50	1	69516138	1	69610163	0.00098
12283	12332	50	1	69612946	1	69671977	0.00047
12335	12384	50	1	69675592	1	69800636	0.00021
12385	12434	50	1	69805709	1	69971921	0.00071
12482	12531	50	1	70194631	1	70476005	0.00178
12568	12617	50	1	70757424	1	70853652	0.00162
12640	12689	50	1	70988923	1	71161125	0.01072
12690	12739	50	1	71164140	1	71422524	0.02491
12764	12813	50	1	71602911	1	71822531	0.00225
12837	12886	50	1	72068961	1	72547832	0.01197
12905	12954	50	1	72660824	1	73009773	0.01019
12992	13041	50	1	73068103	1	73180967	0.00197
13069	13118	50	1	73323078	1	73658597	0.01329
13123	13172	50	1	73688911	1	74075179	0.00044
13190	13239	50	1	74282462	1	74569667	0.00232
13259	13308	50	1	74624218	1	75162597	0.00152
13343	13392	50	1	75303179	1	75574770	0.01256
13439	13488	50	1	75802072	1	76013018	0.00115
13534	13583	50	1	76172350	1	76388883	0.00394
13589	13638	50	1	76420427	1	76522594	0.00127
13639	13688	50	1	76524654	1	76689642	1e-05
13706	13755	50	1	76771666	1	77029438	5e-05
13764	13813	50	1	77090546	1	77497502	0.01123
13827	13876	50	1	77601396	1	78170000	0.00199
13879	13928	50	1	78220834	1	78673810	0.00069
13929	13978	50	1	78685583	1	78977672	0.00542
14015	14064	50	1	79144362	1	79347792	0.00937
14089	14138	50	1	79481438	1	79888684	0.0003
14140	14189	50	1	79925053	1	80501291	0.00016
14205	14254	50	1	80609648	1	81049061	0.0016
14255	14304	50	1	81060245	1	81423007	0.0004
14323	14372	50	1	81569418	1	81762514	0.00045
14382	14431	50	1	81826483	1	82679213	0.00284
14455	14504	50	1	82862110	1	83772844	0.00135
14506	14555	50	1	83831377	1	84505560	0.03834
14574	14623	50	1	84867481	1	85384617	0.00265
14629	14678	50	1	85420146	1	85657517	0.00077
14679	14728	50	1	85659069	1	86104195	0.0016
14732	14781	50	1	86134439	1	86525648	0.00032
14813	14862	50	1	86824861	1	87142913	0.38423
14863	14912	50	1	87144117	1	87444976	0.01385
14955	15004	50	1	87664746	1	87889014	0.04474
15020	15069	50	1	87969883	1	88212342	0.00579
15104	15153	50	1	88435235	1	88832033	0.00549
15201	15250	50	1	89147289	1	89386094	0.00705
15260	15309	50	1	89439792	1	89882734	0.02838
15327	15376	50	1	90141062	1	90393191	0.0034
15396	15445	50	1	90689913	1	90907953	0.00619
15455	15504	50	1	90937446	1	91146837	0.00948
15527	15576	50	1	91328111	1	91582464	0.06593
15607	15656	50	1	91902258	1	92198068	0.00184
15666	15715	50	1	92221120	1	92417044	0.00113
15728	15777	50	1	92493101	1	92690555	0.00294
15816	15865	50	1	92845175	1	93198693	0.00058
15867	15916	50	1	93205984	1	93530626	0.0074
15938	15987	50	1	93617492	1	94036721	0.00053
16001	16050	50	1	94160193	1	94465311	0.00638
16057	16106	50	1	94488968	1	94769743	3e-05
16121	16170	50	1	94883794	1	95188662	0.0008
16207	16256	50	1	95360920	1	95862358	0.00813
16257	16306	50	1	95865832	1	96266576	0.00363
16323	16372	50	1	96541333	1	96858309	0.05822
16374	16423	50	1	96864740	1	97077344	0.00444
16437	16486	50	1	97098186	1	97253672	0.0051
16494	16543	50	1	97277448	1	97371814	6e-05
16544	16593	50	1	97375654	1	97657373	0.00996
16597	16646	50	1	97665990	1	97946678	0.00214
16647	16696	50	1	97987795	1	98567934	0.14136
16714	16763	50	1	98694264	1	99170565	0.01046
16813	16862	50	1	99478290	1	99716013	0.01591
16863	16912	50	1	99718142	1	99982697	0.00127
16913	16962	50	1	99985304	1	100198816	0.00041
16995	17044	50	1	100329026	1	100660493	0.00077
17067	17116	50	1	100747805	1	101010611	0.01208
17136	17185	50	1	101137690	1	101330295	0.01552
17213	17262	50	1	101431946	1	101696331	0.00112
17271	17320	50	1	101763993	1	101980501	8e-05
17321	17370	50	1	101985265	1	102254103	0.0002
17371	17420	50	1	102256975	1	102484478	5e-05
17422	17471	50	1	102498328	1	103035807	0.0011
17504	17553	50	1	103213070	1	103496526	0.00079
17554	17603	50	1	103499785	1	103638097	0.00016
17609	17658	50	1	103647890	1	103847236	0.00188
17662	17711	50	1	103865360	1	104071814	0.00012
17712	17761	50	1	104073286	1	104324775	0.0012
17790	17839	50	1	104509900	1	104842361	0.00479
17862	17911	50	1	104988070	1	105332746	0.00107
17936	17985	50	1	105532100	1	105740063	0.00417
18025	18074	50	1	105902059	1	106173170	0.00306
18088	18137	50	1	106245603	1	106442238	0.00014
18139	18188	50	1	106478321	1	106706402	0.15438
18190	18239	50	1	106710381	1	106918721	0.00272
18241	18290	50	1	106925482	1	107241380	0.01315
18296	18345	50	1	107272778	1	107477482	0.00224
18351	18400	50	1	107518233	1	107699857	0.00015
18435	18484	50	1	107879637	1	108111674	0.00107
18485	18534	50	1	108114081	1	108260465	0.01053
18548	18597	50	1	108353235	1	108447088	0.02733
18606	18655	50	1	108483482	1	108692122	0.00048
18694	18743	50	1	108821917	1	109062440	0.00146
18764	18813	50	1	109136062	1	109250880	0.00244
18835	18884	50	1	109426369	1	109681534	0.00196
18886	18935	50	1	109693809	1	110195575	0.00041
18936	18985	50	1	110239870	1	110635263	0.00172
18987	19036	50	1	110649323	1	111082817	0.00014
19048	19097	50	1	111141016	1	111318186	0.00468
19145	19194	50	1	111674525	1	111969412	0.00021
19200	19249	50	1	112013624	1	112228550	0.0159
19272	19321	50	1	112334830	1	112542342	0.00905
19323	19372	50	1	112556998	1	112734752	0.00135
19375	19424	50	1	112759620	1	112984134	0.00011
19426	19475	50	1	112991955	1	113248605	0.00059
19488	19537	50	1	113334938	1	113790018	0.00256
19565	19614	50	1	114107826	1	114269490	0.00023
19629	19678	50	1	114286113	1	114485462	0.01376
19689	19738	50	1	114544996	1	114942997	0.00168
19750	19799	50	1	114963591	1	115106089	4e-05
19814	19863	50	1	115176718	1	115393775	0.00847
19905	19954	50	1	115558895	1	115842492	0.0013
19959	20008	50	1	115890409	1	116278278	0.00012
20052	20101	50	1	116483811	1	116775331	0.0001
20106	20155	50	1	116807062	1	117520653	0.00545
20159	20208	50	1	117567419	1	117766942	0.02112
20234	20283	50	1	117877563	1	118110662	0.00283
20308	20357	50	1	118194724	1	118501410	0.01787
20367	20416	50	1	118586043	1	118907877	0.00327
20445	20494	50	1	119043048	1	119250730	0.12386
20500	20549	50	1	119265860	1	119421373	0.02344
20558	20607	50	1	119465886	1	119762250	0.00222
20644	20693	50	1	119947033	1	120153405	0.00644
20695	20744	50	1	120175771	1	120500719	0.00058
20748	20797	50	1	120538804	1	120846929	0.03193
20798	20847	50	1	120851469	1	121111016	0.00272
20855	20904	50	1	121197822	1	121469913	0.0012
20941	20990	50	1	121614718	1	122422955	0.00561
21019	21068	50	1	122795371	1	123031693	0.00425
21073	21122	50	1	123047387	1	123555684	3e-05
21123	21172	50	1	123562093	1	123963497	0.00073
21184	21233	50	1	124024329	1	124306258	0.00122
21234	21283	50	1	124309863	1	124727550	2e-05
21289	21338	50	1	124763571	1	125084171	0.00188
21381	21430	50	1	125280092	1	125527836	0.01854
21431	21480	50	1	125531538	1	125781214	4e-05
21522	21571	50	1	125930588	1	126090683	0.0029
21572	21621	50	1	126091814	1	126374000	0.05657
21638	21687	50	1	126492133	1	126599132	0.00971
21732	21781	50	1	126748804	1	126960286	0.0041
21783	21832	50	1	126968061	1	127266587	0.00295
21847	21896	50	1	127393212	1	127776644	0.03951
21911	21960	50	1	127879405	1	128231459	0.0004
21997	22046	50	1	128508782	1	128811644	0.00191
22072	22121	50	1	128924585	1	129230649	0.0062
22141	22190	50	1	129326765	1	129537506	0.00486
22218	22267	50	1	129701165	1	129805964	7e-05
22302	22351	50	1	129901149	1	130299843	0.00016
22355	22404	50	1	130413011	1	130688796	0.00196
22406	22455	50	1	130691741	1	130949232	0.00905
22456	22505	50	1	130959434	1	131240407	0.00083
22527	22576	50	1	131329334	1	131527935	0.00281
22577	22626	50	1	131530108	1	131691129	0.00022
22628	22677	50	1	131692298	1	131856135	4e-05
22719	22768	50	1	132051224	1	132206744	0.00017
22810	22859	50	1	132373633	1	132651093	0.00022
22860	22909	50	1	132662040	1	132931455	0.00034
22912	22961	50	1	132956245	1	133216767	0.00013
22973	23022	50	1	133261394	1	133461679	0.00026
23036	23085	50	1	133560171	1	133888798	0.01767
23086	23135	50	1	133901191	1	134247492	0.00198
23168	23217	50	1	134464752	1	134724611	0.00052
23237	23286	50	1	134852162	1	135061099	0.0002
23306	23355	50	1	135147200	1	135332215	0.00021
23377	23426	50	1	135408473	1	135516993	0.00266
23469	23518	50	1	135627970	1	135812311	0.00011
23519	23568	50	1	135812920	1	136044479	3e-05
23611	23660	50	1	136291540	1	136617538	0.00159
23690	23739	50	1	136757022	1	136933328	0.00116
23780	23829	50	1	137095424	1	137266986	0.00341
23847	23896	50	1	137376912	1	137750962	0.00044
23935	23984	50	1	137979849	1	138182280	0.00034
24022	24071	50	1	138334855	1	138512492	0.00037
24084	24133	50	1	138583183	1	138829505	0.01805
24147	24196	50	1	138892731	1	139159980	0.00111
24237	24286	50	1	139292663	1	139574181	5e-05
24295	24344	50	1	139632432	1	139811502	0.00415
24346	24395	50	1	139818506	1	140004834	0.00012
24398	24447	50	1	140016876	1	140140334	0.00059
24484	24533	50	1	140375966	1	140560986	2e-05
24535	24584	50	1	140571485	1	140743167	0.01676
24590	24639	50	1	140767108	1	141240652	2e-05
24643	24692	50	1	141287102	1	141522022	0.00071
24730	24779	50	1	141608320	1	141699926	8e-05
24797	24846	50	1	141735937	1	141840073	0.00067
24881	24930	50	1	141922318	1	142100613	0.0002
24931	24980	50	1	142101514	1	142216666	0.0357
24991	25040	50	1	142275815	1	142418679	0.00799
25061	25110	50	1	142498461	1	142688794	0.37944
25141	25190	50	1	142818893	1	142954402	0.00664
25210	25259	50	1	142988313	1	143127619	8e-05
25261	25310	50	1	143131105	1	143234212	0.00071
25320	25369	50	1	143274025	1	143411409	0.02471
25409	25458	50	1	143562701	1	143860394	0.01158
25478	25527	50	1	143907062	1	144132844	0.01645
25564	25613	50	1	144284310	1	144441472	0.00186
25614	25663	50	1	144442418	1	144601840	0.01019
25669	25718	50	1	144624455	1	144780238	0.0054
25748	25797	50	1	144934837	1	145180339	0.00608
25845	25894	50	1	145582987	1	145870155	0.02736
25929	25978	50	1	145957517	1	146286239	0.00471
25997	26046	50	1	146349962	1	146519140	0.00027
26048	26097	50	1	146531047	1	146845628	4e-05
26099	26148	50	1	146856475	1	147076679	0.01099
26166	26215	50	1	147195759	1	147427195	0.00166
26218	26267	50	1	147431624	1	147616587	0.00037
26289	26338	50	1	147685623	1	147892993	0
26339	26388	50	1	147903832	1	148135478	0.02142
26410	26459	50	1	148261813	1	148550327	0.00581
26473	26522	50	1	148621847	1	148853933	0.00963
26524	26573	50	1	148881179	1	149325032	0.00864
26583	26632	50	1	149380191	1	149852840	0.0009
26661	26710	50	1	150219796	1	150560405	0.0352
26718	26767	50	1	150701102	1	150967442	0.00023
26772	26821	50	1	150977219	1	151176806	0.0002
26822	26871	50	1	151178303	1	151589731	0.01059
26893	26942	50	1	151802305	1	152242531	0.00128
26948	26997	50	1	152259610	1	152378580	0.17898
27044	27093	50	1	152671279	1	152893091	0.09881
27136	27185	50	1	153055280	1	153238213	0.00714
27186	27235	50	1	153244358	1	153414276	0.03378
27267	27316	50	1	153534323	1	153784600	0.00267
27317	27366	50	1	153785475	1	153891249	0.01295
27388	27437	50	1	153968564	1	154081236	0.00087
27438	27487	50	1	154082120	1	154316008	0.00598
27509	27558	50	1	154525761	1	154884795	0.00861
27584	27633	50	1	155028609	1	155218110	0.04573
27634	27683	50	1	155219127	1	155407465	0.01795
27729	27778	50	1	155572490	1	155779313	0.08445
27785	27834	50	1	155810889	1	156147417	0.0005
27865	27914	50	1	156264760	1	156463137	0.0047
27917	27966	50	1	156483880	1	156685048	0.02406
27983	28032	50	1	156776151	1	156999077	0.01314
28046	28095	50	1	157085980	1	157320763	0.00518
28143	28192	50	1	157452792	1	157600059	0.12398
28193	28242	50	1	157603036	1	157771612	0.03744
28272	28321	50	1	157899751	1	158113325	0.22541
28327	28376	50	1	158126197	1	158319652	0.02856
28377	28426	50	2	6889	2	491417	0.00135
28449	28498	50	2	619298	2	755539	6e-05
28518	28567	50	2	845263	2	1035746	0.00465
28579	28628	50	2	1052780	2	1331246	0.00098
28629	28678	50	2	1334107	2	1555519	0.0139
28688	28737	50	2	1576989	2	1775924	0.01191
28771	28820	50	2	1906526	2	2317793	0.00381
28827	28876	50	2	2329666	2	2713325	0.09565
28917	28966	50	2	2965344	2	3326509	0.0281
28974	29023	50	2	3403046	2	3760437	0.00391
29054	29103	50	2	3887357	2	4069889	0.00936
29108	29157	50	2	4088787	2	4169412	0.00819
29158	29207	50	2	4173501	2	4413727	0.00154
29221	29270	50	2	4501036	2	4686435	0.00267
29274	29323	50	2	4712738	2	4902835	0.00157
29341	29390	50	2	4945936	2	5165652	0.00178
29391	29440	50	2	5170243	2	5321571	0.02774
29442	29491	50	2	5326324	2	5575950	0.00411
29539	29588	50	2	5863529	2	6187813	0.00063
29606	29655	50	2	6245895	2	6555328	0.00028
29687	29736	50	2	6741016	2	7024465	6e-05
29737	29786	50	2	7032142	2	7266088	0.00037
29800	29849	50	2	7343342	2	7594429	0.00056
29852	29901	50	2	7614809	2	7902978	2e-05
29903	29952	50	2	7912973	2	8151529	0.00024
29990	30039	50	2	8326028	2	8530654	0.00013
30066	30115	50	2	8670445	2	8938260	9e-05
30122	30171	50	2	8971071	2	9183995	0.00156
30215	30264	50	2	9584324	2	9847254	0.00138
30285	30334	50	2	9928973	2	10334721	0.00086
30335	30384	50	2	10338185	2	10588340	5e-05
30430	30479	50	2	10897885	2	11304962	0.00196
30480	30529	50	2	11308770	2	11472747	0.0202
30533	30582	50	2	11480753	2	11765703	0.0006
30583	30632	50	2	11773141	2	11925246	0.00249
30635	30684	50	2	11930958	2	12184512	3e-05
30685	30734	50	2	12185682	2	12456930	1e-05
30735	30784	50	2	12458596	2	12664624	0.00124
30804	30853	50	2	12759926	2	13112798	0.00166
30860	30909	50	2	13144439	2	13376741	0.005
30917	30966	50	2	13415145	2	13595944	8e-05
30995	31044	50	2	13757178	2	14083748	0.00299
31071	31120	50	2	14287884	2	14554407	0.01131
31121	31170	50	2	14560522	2	14851737	0.00073
31172	31221	50	2	14885351	2	15153716	0.00865
31225	31274	50	2	15165345	2	15380360	0.00177
31284	31333	50	2	15423630	2	15577267	0.00057
31336	31385	50	2	15598111	2	15987947	0.02772
31392	31441	50	2	16001031	2	16302110	0.00223
31455	31504	50	2	16453015	2	16842000	0.00349
31518	31567	50	2	16913116	2	17242712	0.00226
31581	31630	50	2	17333694	2	17566599	0.00184
31639	31688	50	2	17597640	2	17840830	0.05918
31699	31748	50	2	17866452	2	18242286	0.00342
31765	31814	50	2	18357045	2	18530082	0.00344
31849	31898	50	2	18678624	2	18955620	0.01022
31903	31952	50	2	18991974	2	19238828	0.00061
31957	32006	50	2	19274335	2	19451222	3e-05
32007	32056	50	2	19457124	2	19755700	1e-05
32089	32138	50	2	19950619	2	20191663	0.00032
32153	32202	50	2	20245817	2	20466148	0.00014
32232	32281	50	2	20705590	2	21375609	0.0008
32297	32346	50	2	21442802	2	21677397	0.00186
32395	32444	50	2	21937178	2	22189705	0.00022
32486	32535	50	2	22613060	2	22950262	0.00016
32536	32585	50	2	22954848	2	23137818	0.00035
32589	32638	50	2	23144270	2	23380468	4e-05
32639	32688	50	2	23381477	2	23701115	0.00094
32712	32761	50	2	23830165	2	24150006	0.00029
32762	32811	50	2	24153262	2	24393299	4e-05
32812	32861	50	2	24397769	2	24763859	0.00031
32880	32929	50	2	24905225	2	25150011	0.00189
32936	32985	50	2	25215562	2	25760933	0.00089
32986	33035	50	2	25766548	2	26009889	5e-05
33038	33087	50	2	26012500	2	26204768	0.00259
33112	33161	50	2	26274637	2	26480113	0.0062
33183	33232	50	2	26635246	2	26878048	0.00077
33254	33303	50	2	27007541	2	27236560	0.02301
33322	33371	50	2	27344654	2	27648108	0.01522
33372	33421	50	2	27648625	2	27785172	0.00049
33433	33482	50	2	27848798	2	28208276	0.00011
33487	33536	50	2	28242514	2	28411416	3e-05
33537	33586	50	2	28415443	2	28533076	0.00034
33591	33640	50	2	28557276	2	28838598	0.00067
33664	33713	50	2	28957052	2	29115821	0.00015
33740	33789	50	2	29198145	2	29381352	0.00072
33822	33871	50	2	29509798	2	29907733	0.00036
33872	33921	50	2	29909546	2	30041292	0.01337
33941	33990	50	2	30077541	2	30284104	0.00546
33994	34043	50	2	30315471	2	30484228	0.00106
34055	34104	50	2	30575918	2	30724650	0.00142
34118	34167	50	2	30781541	2	31075963	0.00021
34171	34220	50	2	31107704	2	31441024	4e-05
34221	34270	50	2	31454337	2	31745314	0.00314
34272	34321	50	2	31751340	2	32036646	0.00023
34334	34383	50	2	32139994	2	32364202	0.001
34390	34439	50	2	32379287	2	32683000	0.0001
34441	34490	50	2	32691224	2	33071420	0.0046
34516	34565	50	2	33128800	2	33339655	0.0032
34575	34624	50	2	33378749	2	33540699	0.00882
34628	34677	50	2	33584980	2	33804379	0.0025
34684	34733	50	2	33886986	2	34047343	0.01135
34738	34787	50	2	34057241	2	34269836	0.00697
34789	34838	50	2	34272550	2	34469629	0.00103
34846	34895	50	2	34490920	2	34615611	0.00677
34929	34978	50	2	34785437	2	35025351	8e-05
34979	35028	50	2	35036081	2	35466121	0.00558
35029	35078	50	2	35478963	2	35839044	0.00016
35091	35140	50	2	35904478	2	36228793	0.0003
35150	35199	50	2	36276659	2	36452749	0.00176
35202	35251	50	2	36473253	2	36802003	0.00035
35252	35301	50	2	36805443	2	37099001	0.00773
35306	35355	50	2	37125255	2	37358592	0.00017
35371	35420	50	2	37435669	2	37831786	0.00078
35445	35494	50	2	38128107	2	38342330	0.11121
35542	35591	50	2	38451794	2	38651387	0.0136
35605	35654	50	2	38769377	2	38949731	0.00092
35671	35720	50	2	39019827	2	39205739	0.00313
35732	35781	50	2	39239384	2	39582217	0.057
35810	35859	50	2	39809875	2	40140327	0.00011
35867	35916	50	2	40207048	2	40540747	8e-05
35917	35966	50	2	40543033	2	40837306	0.01105
35967	36016	50	2	40866120	2	41149436	0.00755
36032	36081	50	2	41295693	2	41459617	0.00265
36084	36133	50	2	41475490	2	41912933	0.00173
36138	36187	50	2	41937376	2	42203841	0.0009
36188	36237	50	2	42204298	2	42490942	0.01851
36239	36288	50	2	42507148	2	42800796	0.00033
36289	36338	50	2	42815136	2	43488810	0.00032
36340	36389	50	2	43515855	2	43825806	0.0197
36406	36455	50	2	43903536	2	44216517	0.01956
36481	36530	50	2	44282995	2	44636991	0.01673
36531	36580	50	2	44641682	2	45029309	0.00051
36630	36679	50	2	45570621	2	45763130	0.00037
36684	36733	50	2	45781402	2	46068398	2e-05
36774	36823	50	2	46260480	2	46712446	5e-05
36824	36873	50	2	46713251	2	47025486	0.00308
36882	36931	50	2	47042512	2	47304452	4e-05
36952	37001	50	2	47342206	2	47484517	0.00015
37023	37072	50	2	47642922	2	48465723	0.00136
37078	37127	50	2	48512928	2	48856325	0.00568
37144	37193	50	2	48947642	2	49208383	0.0121
37231	37280	50	2	49401261	2	49684609	0.02487
37289	37338	50	2	49736494	2	49979647	0.00197
37343	37392	50	2	49996281	2	50219271	5e-05
37400	37449	50	2	50272472	2	50597681	0.00412
37450	37499	50	2	50598728	2	51013061	0.00034
37508	37557	50	2	51051995	2	51552902	1e-05
37592	37641	50	2	51788350	2	52137135	9e-05
37670	37719	50	2	52386860	2	52801299	0.00225
37721	37770	50	2	52811494	2	52959087	0.01959
37773	37822	50	2	52975117	2	53245523	0.00121
37828	37877	50	2	53279355	2	53517101	0.0004
37916	37965	50	2	53733016	2	54062214	0.00016
38000	38049	50	2	54296839	2	54562734	0.01034
38076	38125	50	2	54897873	2	55058351	0.00043
38130	38179	50	2	55069099	2	55269256	0.00094
38217	38266	50	2	55378441	2	55612261	0.00037
38283	38332	50	2	55653919	2	55876484	0.00018
38340	38389	50	2	55950604	2	56275248	0.00151
38399	38448	50	2	56327635	2	56500480	0.00117
38452	38501	50	2	56512451	2	56815724	0.00011
38502	38551	50	2	56818605	2	56997213	0.00468
38582	38631	50	2	57214390	2	57482640	0.00056
38632	38681	50	2	57487443	2	57695923	0.00045
38684	38733	50	2	57701264	2	57928851	0.00349
38742	38791	50	2	57952497	2	58200980	0.00211
38824	38873	50	2	58388477	2	58502319	0.02595
38886	38935	50	2	58557442	2	58645728	2e-05
38936	38985	50	2	58646553	2	58817956	0.00047
38987	39036	50	2	58824184	2	59039830	0.0001
39038	39087	50	2	59043992	2	59179822	0.00067
39129	39178	50	2	59343625	2	59607018	0.00196
39179	39228	50	2	59607580	2	59812010	0.00012
39262	39311	50	2	59930611	2	60159487	0.00133
39318	39367	50	2	60170873	2	60256316	4e-05
39413	39462	50	2	60404023	2	60502926	0.00016
39483	39532	50	2	60570074	2	60713072	4e-05
39560	39609	50	2	60778139	2	60890130	0
39612	39661	50	2	60893983	2	61046250	0.00096
39706	39755	50	2	61332368	2	61711886	0.00275
39765	39814	50	2	61881578	2	62328299	0.00073
39847	39896	50	2	62507888	2	62827654	0.00014
39934	39983	50	2	63054274	2	63614392	0.00013
39999	40048	50	2	63864966	2	64418779	0.00177
40070	40119	50	2	64594443	2	64928091	0.00153
40138	40187	50	2	64981875	2	65143595	0.0001
40211	40260	50	2	65261681	2	65491027	0.00066
40302	40351	50	2	65610925	2	66108630	0.00075
40354	40403	50	2	66123971	2	66438411	0.0009
40407	40456	50	2	66453570	2	66641529	0.06121
40500	40549	50	2	66887184	2	67143129	0.00094
40575	40624	50	2	67270612	2	67749083	0.00011
40639	40688	50	2	67827840	2	68089041	0.00044
40691	40740	50	2	68107241	2	68273271	0.0035
40750	40799	50	2	68303410	2	68494795	0.00028
40804	40853	50	2	68528961	2	68821062	0.01101
40854	40903	50	2	68829425	2	69721168	0.00261
40950	40999	50	2	70027210	2	70296102	0.0082
41000	41049	50	2	70303283	2	71001181	0.00057
41092	41141	50	2	71540203	2	72191807	0.00654
41156	41205	50	2	72485030	2	73103484	0.015
41211	41260	50	2	73142456	2	73293955	0.00064
41276	41325	50	2	73421284	2	73725887	4e-05
41337	41386	50	2	73774850	2	74015730	0.02126
41404	41453	50	2	74090172	2	74270829	0.00712
41501	41550	50	2	74522897	2	75002624	0.00537
41551	41600	50	2	75007036	2	75198281	0.00031
41602	41651	50	2	75210246	2	75479875	3e-05
41664	41713	50	2	75621916	2	75982735	0.00141
41718	41767	50	2	75994645	2	76278152	0.0069
41792	41841	50	2	76330542	2	76461359	0.00103
41844	41893	50	2	76470136	2	76708521	0.00055
41942	41991	50	2	76896991	2	77341868	0.00047
41995	42044	50	2	77356271	2	77562704	0.0039
42049	42098	50	2	77599903	2	77948005	0.00115
42099	42148	50	2	77953953	2	78337916	0.00064
42162	42211	50	2	78436325	2	78722661	0.00026
42212	42261	50	2	78723617	2	79044637	0.00033
42266	42315	50	2	79053796	2	79259841	0.00402
42317	42366	50	2	79272376	2	79440723	0.00022
42368	42417	50	2	79461849	2	79795732	0.00126
42435	42484	50	2	79888439	2	80187819	0.00437
42492	42541	50	2	80217172	2	80472187	0.05481
42568	42617	50	2	80591757	2	80797905	0.03432
42632	42681	50	2	80880320	2	81082689	0.00179
42729	42778	50	2	81529845	2	81945348	0.00151
42795	42844	50	2	82067540	2	82347701	0.00364
42849	42898	50	2	82367142	2	83207827	5e-05
42899	42948	50	2	83221160	2	83876565	0.00402
42949	42998	50	2	83880315	2	84154461	0.00024
43005	43054	50	2	84213972	2	84671187	0.00052
43055	43104	50	2	84678178	2	84855893	0.00345
43106	43155	50	2	84857660	2	85204880	0.00048
43193	43242	50	2	85657127	2	86321012	0.00215
43243	43292	50	2	86325077	2	86798683	0
43294	43343	50	2	86802415	2	87168294	0.00014
43367	43416	50	2	87487927	2	88200119	0.0502
43422	43471	50	2	88290295	2	89066033	0.00019
43472	43521	50	2	89066807	2	89210471	0.00504
43556	43605	50	2	89435855	2	89737783	0.0012
43633	43682	50	2	89790099	2	89996049	0.00869
43705	43754	50	2	90220576	2	90404773	0.03052
43772	43821	50	2	90497160	2	90772127	0.00181
43853	43902	50	2	90882399	2	91114256	0.03108
43928	43977	50	2	91327092	2	91735056	0.02718
44024	44073	50	2	92015761	2	92301972	0.00867
44102	44151	50	2	92430183	2	92556447	0.09785
44161	44210	50	2	92602722	2	92914274	0.05314
44218	44267	50	2	92975002	2	93094120	0.00645
44304	44353	50	2	93294795	2	93860070	0.00939
44354	44403	50	2	93861271	2	94104974	0.00691
44432	44481	50	2	94360610	2	94547418	0.00242
44525	44574	50	2	95020151	2	95293990	0.00029
44575	44624	50	2	95299621	2	95639600	0.00171
44634	44683	50	2	95757725	2	96406227	0.06777
44686	44735	50	2	96429408	2	96875087	0.01431
44736	44785	50	2	96881834	2	97446694	0.41667
44786	44835	50	2	97448300	2	98102733	0.00627
44839	44888	50	2	98131718	2	98359888	0.0014
44900	44949	50	2	98421774	2	98586557	0.00013
44957	45006	50	2	98623413	2	98839095	0.00019
45007	45056	50	2	98842362	2	99112915	0.01765
45065	45114	50	2	99181462	2	99535059	0.50866
45116	45165	50	2	99538392	2	99915360	0.0521
45189	45238	50	2	100237291	2	100549462	0.00243
45287	45336	50	2	101547672	2	101891227	0.04082
45337	45386	50	2	101893653	2	102524470	0.0002
45409	45458	50	2	102684558	2	102921094	1e-05
45468	45517	50	2	102986572	2	103268912	0.00101
45537	45586	50	2	103334047	2	103601460	0.00047
45607	45656	50	2	103805548	2	104180682	0.00068
45666	45715	50	2	104325451	2	104727683	0.01165
45726	45775	50	2	104803223	2	104996528	0.00355
45785	45834	50	2	105020883	2	105188877	0.00024
45864	45913	50	2	105364802	2	105731181	0.00041
45959	46008	50	2	106100490	2	106540056	0.00746
46030	46079	50	2	106622973	2	106920305	0.00635
46107	46156	50	2	107031405	2	107349306	0.00178
46179	46228	50	2	107472555	2	107723050	0.0389
46265	46314	50	2	107908933	2	108158645	0.01441
46330	46379	50	2	108248876	2	108421290	0.00075
46421	46470	50	2	108552312	2	108857263	0.00264
46508	46557	50	2	109128510	2	109379671	0.00013
46583	46632	50	2	109498361	2	109827694	0.00023
46664	46713	50	2	109923127	2	110239716	0.01402
46724	46773	50	2	110312376	2	110664096	0.0003
46779	46828	50	2	110699604	2	110975630	0.00381
46831	46880	50	2	111063572	2	111681678	0.00021
46902	46951	50	2	111940361	2	112277611	0.00098
46953	47002	50	2	112291330	2	112609675	0.00025
47019	47068	50	2	112685161	2	112949930	0.00037
47073	47122	50	2	112996727	2	113207239	0.00146
47163	47212	50	2	113512465	2	113758696	0.00075
47221	47270	50	2	113777828	2	114093527	0.00674
47291	47340	50	2	114200758	2	114399492	0.02417
47342	47391	50	2	114409472	2	114579641	0.02006
47398	47447	50	2	114629163	2	115046522	0.01848
47452	47501	50	2	115108845	2	115475433	0.00417
47508	47557	50	2	115578336	2	116039063	0.0048
47564	47613	50	2	116073876	2	116358739	0.00255
47650	47699	50	2	116601566	2	116872863	0.01113
47701	47750	50	2	116931340	2	117178996	0.00036
47763	47812	50	2	117302743	2	117546395	0.00326
47813	47862	50	2	117551688	2	117974577	0.05552
47863	47912	50	2	117990638	2	118246577	0.00099
47913	47962	50	2	118253854	2	118418658	0.0169
47964	48013	50	2	118431155	2	118652965	0.01868
48014	48063	50	2	118655665	2	118915870	0.16079
48070	48119	50	2	118947575	2	119200922	0.01082
48144	48193	50	2	119352353	2	119552548	0.00091
48197	48246	50	2	119562453	2	119670022	0.21722
48275	48324	50	2	119720331	2	119790546	1.35324
48325	48374	50	2	119791562	2	119892935	0.11019
48378	48427	50	2	119906427	2	120010637	0.02879
48451	48500	50	2	120118459	2	120645162	0.00456
48515	48564	50	2	120919113	2	121370360	0.05613
48583	48632	50	2	121444798	2	121720353	0.00695
48640	48689	50	2	121743966	2	122202515	1e-05
48690	48739	50	2	122223031	2	122622443	0.00048
48768	48817	50	2	122754311	2	122945894	0.00071
48832	48881	50	2	123001184	2	123304362	5e-05
48882	48931	50	2	123310656	2	123470987	0.00075
48975	49024	50	2	123597282	2	123698733	5e-05
49036	49085	50	2	123722716	2	123840026	0.00141
49133	49182	50	2	124023198	2	124263782	0.0011
49199	49248	50	2	124424354	2	124645048	0.00233
49254	49303	50	2	124662005	2	124917357	0.00046
49330	49379	50	2	125077540	2	125337489	0.00044
49428	49477	50	2	125623890	2	125933566	0.00011
49490	49539	50	2	126007769	2	126322118	6e-05
49540	49589	50	2	126326843	2	126710265	7e-05
49618	49667	50	2	126859759	2	127087672	1e-05
49679	49728	50	2	127244943	2	127598874	0.00037
49755	49804	50	2	127709210	2	127927030	0.00015
49854	49903	50	2	128318723	2	128618376	0.00053
49907	49956	50	2	128626101	2	128853470	0.00177
49981	50030	50	2	128921997	2	129101449	3e-05
50034	50083	50	2	129107591	2	129398632	9e-05
50084	50133	50	2	129411245	2	129691277	0.00475
50134	50183	50	2	129762823	2	130438466	0.00043
50189	50238	50	2	130484906	2	130762449	1e-05
50239	50288	50	2	130772225	2	131274947	0.00017
50289	50338	50	2	131282456	2	131532290	1e-05
50342	50391	50	2	131552923	2	131941779	0.00119
50406	50455	50	2	132018629	2	132404449	0.00096
50492	50541	50	2	132841212	2	133219111	0.0001
50542	50591	50	2	133220453	2	133400640	1e-05
50596	50645	50	2	133411877	2	133559016	0.00097
50646	50695	50	2	133560256	2	133706458	0.00544
50730	50779	50	2	133822305	2	133972965	0.00351
50781	50830	50	2	133982354	2	134218038	0.00105
50833	50882	50	2	134224400	2	134449901	0.0007
50908	50957	50	2	134652456	2	134868265	0.04093
50997	51046	50	2	135055394	2	135269377	0.00934
51053	51102	50	2	135295113	2	135521086	0.00577
51144	51193	50	2	135692300	2	135958888	0.00115
51206	51255	50	2	136010526	2	136222968	0.00751
51259	51308	50	2	136235345	2	136614676	0.00045
51313	51315	3	2	136674553	2	136709522	0
51316	51365	50	3	38501	3	550567	0.00017
51379	51428	50	3	659967	3	907115	0.00195
51447	51496	50	3	953288	3	1182108	0.0003
51497	51546	50	3	1185211	3	1359695	0.00731
51576	51625	50	3	1631617	3	1946375	0.0212
51672	51721	50	3	2159856	3	2448151	0.01361
51753	51802	50	3	2602216	3	2858776	0.00094
51835	51884	50	3	3008932	3	3267931	0.00154
51904	51953	50	3	3331788	3	3535143	0.00037
51956	52005	50	3	3541982	3	3786580	0.00239
52015	52064	50	3	3836857	3	4122556	0.00833
52075	52124	50	3	4182796	3	4499287	0.00496
52151	52200	50	3	4659404	3	4916979	0.00449
52205	52254	50	3	4975237	3	5313354	0.00049
52262	52311	50	3	5367104	3	5615876	0.00095
52314	52363	50	3	5680627	3	5972716	0.0016
52373	52422	50	3	6025865	3	6289389	0.02251
52423	52472	50	3	6291464	3	6427719	0.00506
52488	52537	50	3	6495486	3	6651585	0.00142
52574	52623	50	3	6783408	3	6908354	0.01558
52625	52674	50	3	6920733	3	7104116	0.00349
52694	52743	50	3	7171530	3	7244361	0.0025
52744	52793	50	3	7244991	3	7454234	3e-05
52796	52845	50	3	7457418	3	7586484	0.00245
52849	52898	50	3	7595378	3	7809856	0.00024
52901	52950	50	3	7819995	3	7952448	0.00979
52965	53014	50	3	8007708	3	8204780	0.06666
53032	53081	50	3	8255997	3	8431750	0.00269
53088	53137	50	3	8451224	3	8717284	0.00056
53138	53187	50	3	8721371	3	8955954	0.00274
53222	53271	50	3	9205782	3	9498642	0.00034
53287	53336	50	3	9651879	3	9768539	0.01031
53350	53399	50	3	9794730	3	10102567	0.02254
53400	53449	50	3	10103802	3	10295669	0.00184
53484	53533	50	3	10420323	3	10646128	0.00393
53544	53593	50	3	10728257	3	11034930	0.00072
53598	53647	50	3	11040893	3	11189224	1e-05
53676	53725	50	3	11254036	3	11604156	4e-05
53726	53775	50	3	11608280	3	12214534	0.00021
53785	53834	50	3	12313224	3	12941656	0.00191
53841	53890	50	3	13085994	3	13456149	0.01912
53909	53958	50	3	13529885	3	13714790	0.00445
53963	54012	50	3	13730026	3	14049433	0.00256
54030	54079	50	3	14210145	3	14451659	0.00081
54114	54163	50	3	14619221	3	14870149	0.00095
54175	54224	50	3	14912180	3	15067698	0.00236
54243	54292	50	3	15089805	3	15229927	0.00099
54306	54355	50	3	15277219	3	15404930	0.00392
54363	54412	50	3	15415034	3	15596167	0.0008
54416	54465	50	3	15609568	3	15807508	0.00283
54473	54522	50	3	15837207	3	16006155	1e-05
54527	54576	50	3	16046650	3	16474692	0.00036
54577	54626	50	3	16482186	3	16696081	5e-05
54635	54684	50	3	16748052	3	17077539	0.00021
54712	54761	50	3	17203924	3	17309867	0.00484
54766	54815	50	3	17317177	3	17840667	0.00055
54818	54867	50	3	17846783	3	18095830	0.00174
54871	54920	50	3	18124945	3	18302433	2e-05
54942	54991	50	3	18377065	3	18633853	0.00014
54992	55041	50	3	18649247	3	18893201	0.00176
55046	55095	50	3	18924545	3	19221312	0.00082
55145	55194	50	3	19598808	3	19867622	0.00057
55195	55244	50	3	19871037	3	20190068	0.00141
55245	55294	50	3	20212956	3	20568490	0.01754
55299	55348	50	3	20578283	3	20841753	1e-05
55353	55402	50	3	20859572	3	21352676	0.00217
55412	55461	50	3	21425525	3	21718092	0.00024
55492	55541	50	3	21856465	3	22035059	0.00042
55546	55595	50	3	22057502	3	22311741	0.00027
55596	55645	50	3	22330240	3	22513440	0.00072
55650	55699	50	3	22518913	3	22739699	0.07035
55721	55770	50	3	22922592	3	23141680	0.00608
55774	55823	50	3	23180917	3	23494800	0.00131
55835	55884	50	3	23547694	3	23679173	0.00013
55886	55935	50	3	23686146	3	23974173	0.01073
55950	55999	50	3	24020530	3	24247666	0.01159
56000	56049	50	3	24254279	3	24533289	0.00518
56055	56104	50	3	24556317	3	24850127	0.00306
56118	56167	50	3	24938792	3	25356569	0.00016
56184	56233	50	3	25434706	3	25739499	0.00112
56247	56296	50	3	25830314	3	26029254	0
56299	56348	50	3	26036614	3	26136978	0.00011
56358	56407	50	3	26156332	3	26311878	0.00149
56408	56457	50	3	26313992	3	26492374	6e-05
56484	56533	50	3	26596824	3	26913600	0.00249
56547	56596	50	3	26961906	3	27087841	4e-05
56629	56678	50	3	27204220	3	27481327	0.00091
56679	56728	50	3	27486329	3	27629364	0.00645
56778	56827	50	3	27755194	3	27880266	0.00854
56832	56881	50	3	27900959	3	28088658	0.00188
56885	56934	50	3	28101479	3	28302093	0.00182
56940	56989	50	3	28363740	3	28701425	0.00101
56994	57043	50	3	28726915	3	28955936	4e-05
57062	57111	50	3	28989264	3	29166019	1e-05
57114	57163	50	3	29169560	3	29304359	0.00012
57185	57234	50	3	29388535	3	29691802	4e-05
57240	57289	50	3	29732933	3	29972408	0
57292	57341	50	3	29978327	3	30198993	3e-05
57342	57391	50	3	30201436	3	30349932	0
57414	57463	50	3	30419561	3	30578771	0
57489	57538	50	3	30665346	3	30948559	0
57545	57594	50	3	30982949	3	31274867	2e-05
57615	57664	50	3	31401730	3	31635926	0.00093
57683	57732	50	3	31691713	3	31865231	1e-05
57733	57782	50	3	31872639	3	32054994	0.00016
57785	57834	50	3	32060121	3	32193823	0.00285
57835	57884	50	3	32200386	3	32395489	0.00122
57892	57941	50	3	32506107	3	32875568	0.00106
57944	57993	50	3	32884003	3	33099242	3e-05
58028	58077	50	3	33287171	3	33499951	0.00057
58112	58161	50	3	33799197	3	34129678	0.00061
58191	58240	50	3	34279991	3	34561983	0.00159
58253	58302	50	3	34627699	3	34845391	0.00215
58323	58372	50	3	34934224	3	35207886	0.00028
58377	58426	50	3	35218494	3	35413175	0.00074
58428	58477	50	3	35428988	3	35589560	8e-05
58478	58527	50	3	35590826	3	35737071	6e-05
58532	58581	50	3	35753631	3	36004452	0.00109
58596	58645	50	3	36075815	3	36305982	0.00013
58661	58710	50	3	36367575	3	36668477	0.00024
58738	58787	50	3	36958778	3	37190888	0.00119
58807	58856	50	3	37327971	3	37602383	0.00028
58876	58925	50	3	37746446	3	38077128	0.00193
58960	59009	50	3	38420860	3	38645302	0.00028
59018	59067	50	3	38674790	3	38974050	0.00103
59073	59122	50	3	39009496	3	39355773	0.00024
59132	59181	50	3	39410183	3	39650747	0.00619
59219	59268	50	3	40029436	3	40262072	0.00329
59316	59365	50	3	40581412	3	41177249	0.00028
59366	59415	50	3	41179015	3	41499501	0.00142
59458	59507	50	3	41741237	3	42128297	0.002
59517	59566	50	3	42194913	3	42446392	3e-05
59567	59616	50	3	42453942	3	42640003	0.00036
59634	59683	50	3	42769744	3	42994542	0.00708
59684	59733	50	3	42997867	3	43150852	0.00367
59756	59805	50	3	43185910	3	43433688	0.00061
59811	59860	50	3	43459724	3	43575069	0.00416
59870	59919	50	3	43687651	3	43842172	0.00031
59965	60014	50	3	43983397	3	44177459	0.00019
60053	60102	50	3	44312995	3	44426230	0.00093
60124	60173	50	3	44465664	3	44700034	0.00286
60194	60243	50	3	44786733	3	45015119	0.00083
60254	60303	50	3	45067181	3	45331795	0.03879
60309	60358	50	3	45385017	3	45711471	0.00185
60367	60416	50	3	45758317	3	46060271	0.00288
60417	60466	50	3	46063806	3	46336232	0.0148
60468	60517	50	3	46344030	3	46577688	0.0002
60529	60578	50	3	46612516	3	46975379	3e-05
60581	60630	50	3	47002747	3	47388917	0.00507
60654	60703	50	3	47639897	3	47955516	0.00043
60713	60762	50	3	48006076	3	48183717	0.00073
60812	60861	50	3	48509667	3	48696964	0.00137
60892	60941	50	3	48829902	3	49035767	0.00051
60968	61017	50	3	49151839	3	49467879	3e-05
61038	61087	50	3	49577429	3	49683819	0.0002
61088	61137	50	3	49684328	3	49845008	1e-05
61141	61190	50	3	49881188	3	50032993	0.00047
61196	61245	50	3	50060605	3	50567453	5e-05
61252	61301	50	3	50603756	3	50823060	0.0008
61343	61392	50	3	51160353	3	51570878	5e-05
61398	61447	50	3	51632203	3	51896168	0.00131
61455	61504	50	3	51925990	3	52266974	0.02682
61519	61568	50	3	52303664	3	52435436	0.00236
61575	61624	50	3	52451463	3	52784295	0.10224
61625	61674	50	3	52785743	3	52976013	0.02709
61682	61731	50	3	53003210	3	53230798	0.00261
61744	61793	50	3	53273878	3	53521514	0.00651
61794	61843	50	3	53526243	3	53716312	0.00056
61848	61897	50	3	53764944	3	54056804	6e-05
61930	61979	50	3	54166354	3	54251564	0.00012
61999	62048	50	3	54311890	3	55107601	0.00112
62049	62098	50	3	55108725	3	55483378	0.00106
62112	62161	50	3	55646473	3	56291385	0.00123
62162	62211	50	3	56296845	3	56502411	0.01798
62212	62261	50	3	56503245	3	56731938	0.00382
62305	62354	50	3	56967816	3	57246592	0.00072
62396	62445	50	3	57495633	3	58009557	0.00046
62453	62502	50	3	58033818	3	58286650	0.00076
62503	62552	50	3	58295408	3	58596847	0.00195
62571	62620	50	3	58684392	3	58919714	4e-05
62632	62681	50	3	58974388	3	59279554	0.00646
62682	62731	50	3	59287654	3	59534601	0.00024
62732	62781	50	3	59558329	3	59891359	8e-05
62791	62840	50	3	59942145	3	60192529	0.00037
62841	62890	50	3	60193295	3	60350959	0.00098
62931	62980	50	3	60445547	3	60647362	7e-05
63014	63063	50	3	60752521	3	60931266	0.00167
63069	63118	50	3	60946894	3	61198104	0.00014
63119	63168	50	3	61210098	3	61495182	7e-05
63180	63229	50	3	61549384	3	61681582	0.00289
63237	63286	50	3	61746037	3	61956991	0.00057
63328	63377	50	3	62185739	3	62404589	0.00124
63421	63470	50	3	62615411	3	62934705	0.00219
63493	63542	50	3	63069873	3	63352612	0.02556
63568	63617	50	3	63511441	3	63849088	0.00951
63652	63701	50	3	64012709	3	64276276	0.00583
63702	63751	50	3	64279989	3	64585800	0.01769
63776	63825	50	3	64803396	3	65317223	0.00223
63826	63875	50	3	65328009	3	65588592	0.00021
63878	63927	50	3	65609210	3	65936380	0.00502
63929	63978	50	3	65942496	3	66115304	0.00017
64027	64076	50	3	66348575	3	66742381	0.00057
64100	64149	50	3	66802514	3	67541712	5e-05
64157	64206	50	3	67557007	3	67929236	0.03606
64231	64280	50	3	67998754	3	68153576	0.04425
64281	64330	50	3	68158384	3	68528676	0.00066
64354	64403	50	3	68698902	3	69022338	0.01021
64430	64479	50	3	69142614	3	69601165	0.00068
64487	64536	50	3	69650038	3	70087096	0.01343
64551	64600	50	3	70238170	3	70511301	0.00225
64624	64673	50	3	70623781	3	71061142	0.00825
64694	64743	50	3	71263680	3	71687126	0.00164
64758	64807	50	3	71805787	3	72154658	0.0173
64808	64857	50	3	72156526	3	72555915	0.00105
64894	64943	50	3	72822992	3	73148623	4e-05
64984	65033	50	3	73430240	3	73644852	0.00331
65080	65129	50	3	73814136	3	74071346	0.00075
65153	65202	50	3	74214931	3	74581496	0.0213
65203	65252	50	3	74585417	3	74807600	0.00073
65260	65309	50	3	74892216	3	75287227	0.00051
65312	65361	50	3	75308099	3	75667333	0.00469
65396	65445	50	3	76481717	3	76795293	0.00035
65470	65519	50	3	77175255	3	78079550	0.01191
65521	65570	50	3	78099540	3	78276165	0.00038
65617	65666	50	3	78488899	3	78820614	0.00103
65667	65716	50	3	78823364	3	79248008	0.00291
65717	65766	50	3	79252960	3	79462476	0.00062
65781	65830	50	3	79570036	3	79997340	0.00031
65854	65903	50	3	80390670	3	80949939	0.00014
65949	65998	50	3	81069313	3	81310531	0.01735
66029	66078	50	3	81422066	3	81716857	0.00328
66079	66128	50	3	81725521	3	82156723	0.00048
66132	66181	50	3	82186267	3	82938716	0.02859
66182	66231	50	3	82944067	3	83142998	0.00281
66239	66288	50	3	83242603	3	83534093	0.02314
66295	66344	50	3	83594070	3	83882632	0.00755
66347	66396	50	3	83906631	3	84154094	0.07181
66438	66487	50	3	84333816	3	84540526	0.00149
66499	66548	50	3	84657107	3	84862819	0.00024
66557	66606	50	3	84929520	3	85246432	0.00014
66609	66658	50	3	85254825	3	85463976	0.02204
66697	66746	50	3	85698215	3	86115044	0.00182
66761	66810	50	3	86197289	3	86467404	0.00036
66813	66862	50	3	86493452	3	86655965	0.00286
66912	66961	50	3	86888571	3	87204128	0.00011
66966	67015	50	3	87257407	3	87417890	0
67019	67068	50	3	87446472	3	87788569	0.00065
67111	67160	50	3	88035245	3	88265749	0.00607
67208	67257	50	3	88620624	3	88850408	0.00201
67258	67307	50	3	88854287	3	89151787	0.00019
67332	67381	50	3	89289732	3	89528605	0.00205
67395	67444	50	3	89568849	3	89761084	0.0072
67456	67505	50	3	89787736	3	89926622	0.00038
67533	67582	50	3	90014948	3	90286045	0.00082
67588	67637	50	3	90305408	3	90516936	0.0001
67639	67688	50	3	90524376	3	90910094	0.0037
67713	67762	50	3	91041864	3	91337643	0.00677
67808	67857	50	3	91616827	3	91994402	0.01807
67860	67909	50	3	92019338	3	92175261	0.05018
67923	67972	50	3	92201331	3	92364552	0.00123
68013	68062	50	3	92540439	3	92770810	0.00014
68111	68160	50	3	93059914	3	93276714	0.00035
68180	68229	50	3	93445621	3	93697376	0.00074
68230	68279	50	3	93703308	3	94085647	0.00012
68293	68342	50	3	94178531	3	94366857	2e-05
68390	68439	50	3	94758229	3	95379260	0.00022
68445	68494	50	3	95527284	3	96240985	0.00022
68512	68561	50	3	96329670	3	96552802	0.00031
68581	68630	50	3	96742288	3	97096377	2e-05
68651	68700	50	3	97223604	3	97500877	8e-05
68701	68750	50	3	97501959	3	97879864	0.00439
68752	68801	50	3	97897501	3	98212346	0.00054
68803	68852	50	3	98260758	3	98538219	0.00509
68886	68935	50	3	98968992	3	99322487	0.00026
68937	68986	50	3	99387696	3	99955160	0
68987	69036	50	3	99959169	3	100340939	2e-05
69045	69094	50	3	100452373	3	100683723	0.00076
69110	69159	50	3	100877361	3	101372225	0.00069
69181	69230	50	3	101513282	3	101804627	0.00023
69248	69297	50	3	101900896	3	102138071	0.00296
69342	69391	50	3	102822293	3	103249843	0.01578
69402	69451	50	3	103340310	3	103637948	0.00028
69452	69501	50	3	103640663	3	104067378	4e-05
69503	69552	50	3	104088106	3	104410947	1e-05
69556	69605	50	3	104428502	3	104984165	9e-05
69615	69664	50	3	105068036	3	105555217	0.00108
69709	69758	50	3	105962286	3	106190909	0.00032
69759	69808	50	3	106199885	3	106406683	0.00282
69810	69859	50	3	106408023	3	106771834	0.00031
69862	69911	50	3	106777359	3	106955100	0.01513
69953	70002	50	3	107188510	3	107496816	0.03138
70004	70053	50	3	107506067	3	107722825	0.00074
70072	70121	50	3	107791615	3	108074024	0.00094
70122	70171	50	3	108074995	3	108259502	0.03562
70205	70254	50	3	108485906	3	108862073	0.0566
70285	70334	50	3	109040075	3	109313180	0.00599
70351	70400	50	3	109351527	3	109572446	0.00254
70445	70494	50	3	109930929	3	110102814	0.00886
70524	70573	50	3	110323926	3	110869090	0.00098
70606	70655	50	3	111126514	3	111511706	0.00242
70665	70714	50	3	111618384	3	111986409	0.01534
70732	70781	50	3	112157836	3	112347747	0.00318
70817	70866	50	3	112431256	3	112633579	0.01129
70883	70932	50	3	112674670	3	112849837	0.00073
70936	70985	50	3	112857926	3	113114054	0.00201
71030	71079	50	3	113355549	3	113821814	0.00426
71080	71129	50	3	113824858	3	114192317	8e-05
71174	71223	50	3	114319263	3	114493545	3e-05
71225	71274	50	3	114497069	3	114847484	0.00075
71305	71354	50	3	115060640	3	115283047	0.00064
71357	71406	50	3	115297151	3	115500011	4e-05
71425	71474	50	3	115606928	3	115779451	0.00117
71511	71560	50	3	115976821	3	116194615	0.00024
71562	71611	50	3	116232801	3	116478668	0.0119
71619	71668	50	3	116529372	3	116694369	0.00169
71715	71764	50	3	116906534	3	117064481	0.00072
71767	71816	50	3	117094523	3	117372738	0.02268
71820	71869	50	3	117407937	3	117607230	0.00573
71896	71945	50	3	117704141	3	117960375	0.00043
71994	72043	50	3	118325304	3	118610146	0.00029
72048	72097	50	3	118622623	3	118863595	0.00203
72103	72152	50	3	118924596	3	119253912	0.00491
72199	72248	50	3	119446460	3	119588317	0.04508
72279	72328	50	3	119695073	3	119913595	0.00263
72342	72391	50	3	120117354	3	120441966	0.00035
72424	72473	50	3	120611286	3	121257897	0.00162
72474	72482	9	3	121260826	3	121396898	2e-05
72483	72532	50	4	6094	4	628625	0.00097
72533	72582	50	4	631320	4	910157	0.00014
72620	72669	50	4	1198700	4	1567892	0.00205
72706	72755	50	4	1716377	4	2005172	0.00266
72795	72844	50	4	2244044	4	2516561	0.00056
72853	72902	50	4	2543255	4	2705576	0.03474
72932	72981	50	4	2906710	4	3194611	0.01968
73001	73050	50	4	3231437	4	3471237	0.00129
73098	73147	50	4	3622998	4	3827792	0.0002
73150	73199	50	4	3841142	4	4037688	0.00261
73212	73261	50	4	4072716	4	4332225	0.00941
73296	73345	50	4	4473899	4	4604925	0.00084
73350	73399	50	4	4617860	4	4779686	0.00749
73400	73449	50	4	4784751	4	5088443	0
73450	73499	50	4	5100724	4	5522104	0.00364
73505	73554	50	4	5610309	4	5911947	0.00047
73579	73628	50	4	6027953	4	6203882	0.00057
73629	73678	50	4	6205141	4	6327503	0.00184
73706	73755	50	4	6391461	4	6566413	0.00509
73802	73851	50	4	6806349	4	6967923	0.00485
73859	73908	50	4	6990398	4	7103163	0.00845
73909	73958	50	4	7105690	4	7247911	0.00164
73973	74022	50	4	7310313	4	7543367	0.02873
74034	74083	50	4	7585839	4	7783428	0.00281
74099	74148	50	4	7932452	4	8169587	0.00637
74149	74198	50	4	8185349	4	8391039	0.04997
74201	74250	50	4	8397003	4	8849817	0.00094
74294	74343	50	4	9180014	4	9702686	0.01111
74344	74393	50	4	9715397	4	9903157	0.00015
74401	74450	50	4	10011827	4	10444980	0.03829
74482	74531	50	4	10787853	4	11182249	0.0179
74552	74601	50	4	11267912	4	11664861	0.00045
74635	74684	50	4	11973518	4	12588494	0.00021
74688	74737	50	4	12630847	4	13098702	0.00114
74772	74821	50	4	13406058	4	13769316	0.00138
74822	74871	50	4	13775420	4	14013818	0.41474
74890	74939	50	4	14109211	4	14338807	0.02125
74942	74991	50	4	14347983	4	14652307	0.0083
75023	75072	50	4	14978293	4	15255472	0.00738
75077	75126	50	4	15279059	4	15465988	0.00279
75127	75176	50	4	15466847	4	15649831	0.01491
75182	75231	50	4	15676496	4	15941144	0.0013
75234	75283	50	4	15962295	4	16201909	0.00664
75284	75333	50	4	16216535	4	16622729	0.00226
75338	75387	50	4	16639773	4	16932638	0.00047
75407	75456	50	4	17033176	4	17330034	0.0001
75470	75519	50	4	17365316	4	17537935	0.00122
75536	75585	50	4	17607821	4	17840507	0.01175
75590	75639	50	4	17869359	4	18117276	0.00058
75640	75689	50	4	18122541	4	18470931	0.00096
75690	75739	50	4	18475561	4	18606948	0.07788
75742	75791	50	4	18624570	4	18808870	0.03603
75815	75864	50	4	19041801	4	19358313	0.10136
75865	75914	50	4	19360927	4	19530875	0.01567
75926	75975	50	4	19569831	4	19709552	0.00025
75978	76027	50	4	19723877	4	19917604	0.00071
76029	76078	50	4	19928584	4	20308830	0.04139
76092	76141	50	4	20376017	4	20811685	0.00824
76149	76198	50	4	20877013	4	21127694	0.00094
76203	76252	50	4	21160109	4	21375637	0.00757
76257	76306	50	4	21421055	4	21808372	0.00196
76329	76378	50	4	22037528	4	22421805	0.0017
76414	76463	50	4	22561116	4	22763350	0.00029
76467	76516	50	4	22778482	4	23022676	0.002
76539	76588	50	4	23165201	4	23517947	0.00026
76589	76638	50	4	23537314	4	23753560	0.00062
76673	76722	50	4	23890875	4	24304467	0.00125
76723	76772	50	4	24310793	4	24606194	0.00018
76812	76861	50	4	24884982	4	25143511	0.0007
76906	76955	50	4	25387387	4	25865167	0.00014
76959	77008	50	4	25887348	4	26402828	0.00473
77021	77070	50	4	26516081	4	26918261	0.00131
77114	77163	50	4	27165379	4	27345789	0.00212
77164	77213	50	4	27357998	4	27542685	0.05747
77231	77280	50	4	27654107	4	28078450	0.00692
77325	77374	50	4	28512491	4	28909929	0.01673
77419	77468	50	4	29249678	4	29642512	0.00496
77476	77525	50	4	29722955	4	30153922	0.00281
77556	77605	50	4	30594474	4	30818699	9e-05
77633	77682	50	4	30966023	4	31213105	0.00175
77700	77749	50	4	31268043	4	31804721	0.00069
77752	77801	50	4	31826982	4	32095338	0.00861
77820	77869	50	4	32338617	4	33030432	0.00531
77885	77934	50	4	33307905	4	33770308	0.00131
77959	78008	50	4	33859714	4	34375697	0.08668
78012	78061	50	4	34420415	4	34838581	0.00025
78062	78111	50	4	34839677	4	35080557	0.00012
78128	78177	50	4	35191614	4	35556385	0.00276
78202	78251	50	4	35651196	4	35935306	0.01938
78261	78310	50	4	35980219	4	36180800	0.02359
78313	78362	50	4	36191427	4	36423992	0.00766
78369	78418	50	4	36441794	4	36720622	0.00138
78428	78477	50	4	36766498	4	37088327	0.00981
78479	78528	50	4	37097956	4	37322732	6e-05
78546	78595	50	4	37418125	4	37674046	0.00242
78630	78679	50	4	37955818	4	38212531	0.0005
78693	78742	50	4	38261459	4	38579226	0.00072
78779	78828	50	4	38849940	4	39332990	0.00286
78842	78891	50	4	39524650	4	39905101	0.00015
78927	78976	50	4	40228796	4	40511557	0.00223
79005	79054	50	4	40752141	4	41200504	0.00134
79069	79118	50	4	41271879	4	41593314	0.00029
79135	79184	50	4	41684408	4	42052903	0.00013
79185	79234	50	4	42091748	4	42545230	0.00036
79265	79314	50	4	42931970	4	43355786	0.00017
79328	79377	50	4	43437589	4	44235367	0.00059
79378	79427	50	4	44268550	4	44440694	0.00023
79437	79486	50	4	44488869	4	44671762	0.01113
79505	79554	50	4	44907227	4	45354461	0.00033
79555	79604	50	4	45368836	4	45739985	5e-05
79631	79680	50	4	45912404	4	46070776	1e-05
79684	79733	50	4	46088929	4	46300267	0.00047
79746	79795	50	4	46355034	4	46747314	5e-05
79796	79845	50	4	46752927	4	47198262	0.00085
79875	79924	50	4	47398247	4	47711893	0.00027
79954	80003	50	4	47808890	4	48138044	0.00024
80008	80057	50	4	48184977	4	48523422	0.00373
80066	80115	50	4	48585020	4	48878334	3e-05
80118	80167	50	4	48891726	4	49142677	0.00098
80205	80254	50	4	49522887	4	49717334	0.00251
80258	80307	50	4	49732360	4	50035261	0.01404
80308	80357	50	4	50045030	4	50477614	0.00745
80387	80436	50	4	50683626	4	51092784	0.00081
80456	80505	50	4	51185997	4	51544844	7e-05
80554	80603	50	4	51845440	4	52182265	0.03318
80609	80658	50	4	52203140	4	52517421	0.00179
80674	80723	50	4	52594170	4	53159088	0.00136
80765	80814	50	4	53611729	4	54035649	0.00298
80823	80872	50	4	54080994	4	55010490	0.00123
80873	80922	50	4	55064173	4	55511836	0.01096
80967	81016	50	4	56054883	4	56484473	0.00206
81021	81070	50	4	56507524	4	56803566	0.0144
81093	81142	50	4	57050212	4	57559475	0.00013
81168	81217	50	4	57784455	4	58091399	0.00288
81267	81316	50	4	58409445	4	58746885	0.00442
81318	81367	50	4	58760687	4	59169925	0.00063
81390	81439	50	4	59321205	4	59563765	0.00147
81445	81494	50	4	59596296	4	59912629	0.00019
81510	81559	50	4	60017543	4	60251973	0.00145
81593	81642	50	4	60509233	4	60810987	0.00116
81675	81724	50	4	60956987	4	61213260	0.00169
81763	81812	50	4	61398664	4	61596178	0.00381
81837	81886	50	4	61759317	4	62351686	0.01602
81925	81974	50	4	62771537	4	63283447	0.03798
81975	82024	50	4	63303113	4	63890616	0.00025
82025	82074	50	4	63894882	4	64570852	0.00226
82103	82152	50	4	64772403	4	65284808	0.00899
82153	82202	50	4	65288289	4	65721642	0.00229
82219	82268	50	4	65865987	4	66048036	0.00113
82302	82351	50	4	66198898	4	66512689	0.00012
82380	82429	50	4	66795994	4	67042394	0.00047
82451	82500	50	4	67183757	4	67876993	0.00375
82506	82555	50	4	67926752	4	68356656	0.0055
82556	82605	50	4	68359340	4	69009351	0.00016
82618	82667	50	4	69074775	4	69420324	1e-05
82669	82718	50	4	69431904	4	69775230	0.00114
82735	82784	50	4	69807414	4	70052585	0.00021
82797	82846	50	4	70099407	4	70312012	0.00011
82880	82929	50	4	70430034	4	70643370	0.00137
82931	82980	50	4	70646899	4	70966022	0.00286
83016	83065	50	4	71142228	4	71454030	0.00018
83085	83134	50	4	71531030	4	72215346	0.00024
83135	83184	50	4	72226820	4	72765451	0.00121
83193	83242	50	4	72813891	4	73187317	0.00238
83262	83311	50	4	73335073	4	73551268	0.0003
83317	83366	50	4	73564171	4	74019511	0.00134
83371	83420	50	4	74086883	4	74387681	0.0128
83423	83472	50	4	74390020	4	74650864	0.0017
83498	83547	50	4	74782790	4	75002564	0.00028
83554	83603	50	4	75122510	4	75330978	0.0039
83650	83699	50	4	75565690	4	75960127	0.00079
83705	83754	50	4	75995863	4	76260883	0.00905
83756	83805	50	4	76284059	4	76662866	9e-05
83806	83855	50	4	76692409	4	77066543	0.01606
83863	83912	50	4	77101258	4	77278472	0.00159
83940	83989	50	4	77411786	4	77669628	0.00301
84014	84063	50	4	77829596	4	78060599	0.00018
84080	84129	50	4	78114922	4	78322587	2e-05
84133	84182	50	4	78342639	4	78585996	0.36564
84184	84233	50	4	78603346	4	78859718	0.00735
84275	84324	50	4	79202956	4	79673102	0.00275
84327	84376	50	4	79693921	4	79925627	7e-05
84378	84427	50	4	79942376	4	80201793	0.00946
84429	84478	50	4	80209833	4	80553380	0.00809
84521	84570	50	4	80823973	4	81009403	0.00336
84603	84652	50	4	81165047	4	81529907	0.00073
84689	84738	50	4	81795287	4	82131735	0.00021
84739	84788	50	4	82132459	4	82317871	0.00711
84834	84883	50	4	82482478	4	82755125	0.01576
84884	84933	50	4	82755738	4	82949547	0.10571
84935	84984	50	4	82975464	4	83225867	0.00404
85012	85061	50	4	83326705	4	83482465	0.00532
85063	85112	50	4	83498868	4	83757800	0.00109
85123	85172	50	4	83803950	4	84153557	0.00025
85174	85223	50	4	84169552	4	84543123	0.00069
85254	85303	50	4	84675971	4	84921232	0.00028
85312	85361	50	4	84993081	4	85153919	0.00308
85366	85415	50	4	85210049	4	85382184	0.01391
85416	85465	50	4	85384769	4	85563592	6e-05
85466	85515	50	4	85571727	4	85838106	0.00569
85527	85576	50	4	85904534	4	86094654	0.00685
85577	85626	50	4	86100181	4	86354358	0.00024
85627	85676	50	4	86356275	4	86477996	0.03084
85677	85726	50	4	86479703	4	86797493	0.00304
85731	85780	50	4	86823238	4	87045480	0.00068
85784	85833	50	4	87072121	4	87298543	0.00449
85879	85928	50	4	87649704	4	87834316	0.01245
85949	85998	50	4	87925286	4	88340124	0.00173
86005	86054	50	4	88477863	4	89015631	0.04699
86057	86106	50	4	89066731	4	89351268	0.00018
86136	86185	50	4	89435424	4	89822213	7e-05
86212	86261	50	4	89930821	4	90239123	7e-05
86280	86329	50	4	90345881	4	90529431	0.00149
86350	86399	50	4	90598007	4	90880908	0.00109
86401	86450	50	4	90884319	4	91103811	0.0043
86463	86512	50	4	91139133	4	91253768	0.00181
86513	86562	50	4	91254738	4	91420720	0.00422
86568	86617	50	4	91454815	4	91686704	0.00039
86621	86670	50	4	91717217	4	91843098	0.00984
86688	86737	50	4	91897493	4	92037259	0.01453
86749	86798	50	4	92074143	4	92143460	0.00237
86831	86880	50	4	92222624	4	92331760	0.00539
86901	86950	50	4	92385564	4	92629602	0.00867
86959	87008	50	4	92639925	4	92871448	0.00502
87040	87089	50	4	93142359	4	93512958	0.00872
87124	87173	50	4	93793494	4	94125585	0.01873
87182	87231	50	4	94188697	4	94739791	0.00278
87235	87284	50	4	94760042	4	95020715	0.00022
87286	87335	50	4	95038753	4	95409818	0.00349
87337	87386	50	4	95418695	4	95599248	0.06707
87409	87458	50	4	95687903	4	95974974	0.06425
87464	87513	50	4	96030489	4	96166425	0.00149
87534	87583	50	4	96269424	4	96559728	0.00073
87584	87633	50	4	96567356	4	96717600	0.0094
87634	87683	50	4	96728719	4	96889652	0.00113
87707	87756	50	4	97002483	4	97188676	0.00112
87770	87819	50	4	97250079	4	97398448	0.00463
87820	87869	50	4	97401425	4	97611747	0.0004
87870	87919	50	4	97617726	4	97835048	0.00051
87923	87972	50	4	97845557	4	98056238	0.03232
87973	88022	50	4	98063838	4	98239719	0.00236
88023	88072	50	4	98241649	4	98371021	3e-05
88073	88122	50	4	98373178	4	98627903	0.032
88142	88191	50	4	98786241	4	99017808	0.00059
88235	88284	50	4	99228493	4	99417581	0.00028
88299	88348	50	4	99521275	4	100068173	5e-05
88382	88431	50	4	100303580	4	100488403	0.00063
88432	88481	50	4	100497231	4	100603044	0.0002
88500	88549	50	4	100675145	4	100811880	0.0008
88550	88599	50	4	100814852	4	100957636	0.00016
88646	88695	50	4	101116315	4	101423541	1e-05
88699	88748	50	4	101435787	4	101635964	0.00144
88751	88800	50	4	101646314	4	101890349	5e-05
88850	88899	50	4	101976538	4	102124794	3e-05
88926	88975	50	4	102218597	4	102494449	0.00034
88976	89025	50	4	102497476	4	102688144	1e-05
89032	89081	50	4	102724053	4	103192927	0.00015
89087	89136	50	4	103206593	4	103372327	0.02111
89141	89190	50	4	103381488	4	103551688	6e-05
89193	89242	50	4	103567929	4	103852955	0.00016
89264	89313	50	4	104234037	4	104603984	0.00158
89315	89364	50	4	104618105	4	105161470	0.00055
89368	89417	50	4	105169576	4	105335866	0.00262
89437	89486	50	4	105369390	4	105561055	0.01212
89500	89549	50	4	105590680	4	105831095	0.00021
89580	89629	50	4	105956403	4	106292991	0.00217
89672	89721	50	4	106575640	4	106830430	0.00944
89737	89786	50	4	106906063	4	107273196	0.00074
89789	89838	50	4	107285349	4	107612398	0.00858
89845	89894	50	4	107650763	4	107783944	0.00028
89895	89944	50	4	107784993	4	107955612	0.00011
89947	89996	50	4	107963809	4	108171759	0.00169
90002	90051	50	4	108205288	4	108521009	0.00018
90053	90102	50	4	108537977	4	108692567	0.00201
90107	90156	50	4	108704213	4	108870711	0.02943
90166	90215	50	4	108892502	4	108993925	0.00113
90219	90268	50	4	109017562	4	109192319	0.02106
90283	90332	50	4	109253453	4	109525625	0.00694
90373	90422	50	4	109744343	4	109916371	0.00334
90425	90474	50	4	109930721	4	110231007	0.01322
90499	90548	50	4	110282538	4	110540972	0.01023
90577	90626	50	4	110639609	4	110748438	0.03568
90627	90676	50	4	110751593	4	110909683	0.00897
90680	90729	50	4	110924485	4	111082793	0.0036
90738	90787	50	4	111099263	4	111282189	0.00054
90794	90843	50	4	111336005	4	111550409	0.00754
90844	90893	50	4	111551663	4	111684232	6e-05
90911	90960	50	4	111745386	4	111910802	6e-05
90962	91011	50	4	111921236	4	112059201	0.0031
91043	91092	50	4	112150398	4	112277303	0.01375
91119	91168	50	4	112380664	4	112486750	0.0634
91189	91238	50	4	112518443	4	112672559	0.00055
91240	91289	50	4	112674809	4	112881693	0.00205
91291	91340	50	4	112886766	4	113045041	0.01319
91341	91390	50	4	113046301	4	113353067	0.0016
91392	91441	50	4	113362873	4	113606065	0.00906
91448	91497	50	4	113614048	4	114310326	0.00129
91510	91559	50	4	114378597	4	114569703	0.00054
91560	91609	50	4	114575051	4	114808853	7e-05
91617	91666	50	4	114853751	4	115134862	0.00915
91689	91738	50	4	115191317	4	115294423	0.0092
91765	91814	50	4	115464631	4	115697243	2e-05
91815	91864	50	4	115702296	4	115858451	0.00726
91907	91956	50	4	116067636	4	116218686	0.00018
91960	92009	50	4	116234654	4	116376297	2e-05
92012	92061	50	4	116390964	4	116523168	4e-05
92093	92142	50	4	116657218	4	116898986	0.00115
92178	92227	50	4	116997790	4	117130771	0.00028
92235	92284	50	4	117180344	4	117286606	3e-05
92305	92354	50	4	117346515	4	117442127	0.008
92374	92423	50	4	117495654	4	117681824	0.0042
92464	92513	50	4	117820143	4	117980032	0.00132
92514	92563	50	4	117990111	4	118240682	0.00727
92568	92617	50	4	118276944	4	118495624	0.00018
92639	92688	50	4	118585071	4	118877766	0.00064
92689	92738	50	4	118892385	4	119103719	0.00848
92739	92788	50	4	119106496	4	119707506	0.0003
92789	92824	36	4	119710263	4	120598483	8e-05
92871	92920	50	5	800479	5	1113465	0.00087
92921	92970	50	5	1117704	5	1358566	0.05641
92971	93020	50	5	1361249	5	1593156	0.00831
93023	93072	50	5	1606807	5	1839817	0.00092
93081	93130	50	5	1855557	5	2021078	4e-05
93131	93180	50	5	2021839	5	2317284	0.00024
93181	93230	50	5	2318132	5	2660428	0.01458
93231	93280	50	5	2669971	5	3180610	0.00121
93305	93354	50	5	3251236	5	3524803	0.00289
93369	93418	50	5	3602415	5	3807285	0.00519
93419	93468	50	5	3811759	5	4039813	0.00085
93478	93527	50	5	4100438	5	4348141	0.00306
93543	93592	50	5	4400576	5	4579753	0.09371
93594	93643	50	5	4587298	5	4780692	0.00499
93652	93701	50	5	4796824	5	5044250	0.01394
93707	93756	50	5	5105148	5	5222136	0.00294
93774	93823	50	5	5314553	5	5539541	0.00825
93834	93883	50	5	5644397	5	5966480	0.00711
93887	93936	50	5	5994585	5	6180990	0.00231
93952	94001	50	5	6266261	5	6462823	0.00118
94011	94060	50	5	6520068	5	6733183	9e-05
94061	94110	50	5	6734132	5	6985010	0.00067
94111	94160	50	5	6988664	5	7172836	0.04506
94185	94234	50	5	7271212	5	7751045	0.00874
94235	94284	50	5	7753804	5	8092577	0.00028
94285	94334	50	5	8094473	5	8537992	0.00219
94353	94402	50	5	8669966	5	8899686	0.02029
94403	94452	50	5	8905679	5	9151177	0.00067
94486	94535	50	5	9503168	5	10017843	0.00035
94579	94628	50	5	10202706	5	10501913	0.00461
94639	94688	50	5	10563905	5	10777033	0.00251
94696	94745	50	5	10793373	5	10981820	0.00508
94781	94830	50	5	11106628	5	11259530	0.00188
94849	94898	50	5	11282481	5	11421987	0.0014
94920	94969	50	5	11549207	5	11843666	0.00128
94970	95019	50	5	11850092	5	12144428	0.02487
95043	95092	50	5	12223830	5	12418567	0.01834
95102	95151	50	5	12434670	5	12597192	0.00124
95170	95219	50	5	12646900	5	12814708	0.01429
95235	95284	50	5	12918053	5	13120495	0.18358
95303	95352	50	5	13159247	5	13403654	0.41603
95354	95403	50	5	13427248	5	13719378	0.00542
95433	95482	50	5	14183761	5	14495774	0.00368
95485	95534	50	5	14556289	5	15017275	0.00117
95538	95587	50	5	15034998	5	15284021	0.03706
95618	95667	50	5	15507138	5	15705417	0.23175
95668	95717	50	5	15706452	5	15961592	0.00561
95762	95811	50	5	16196441	5	16446528	0.0031
95838	95887	50	5	16637597	5	16961274	0.01158
95888	95937	50	5	16963173	5	17233728	0.00054
95952	96001	50	5	17303883	5	17487453	6e-05
96002	96051	50	5	17492153	5	17757734	0.10445
96052	96101	50	5	17764725	5	18019788	0.02974
96144	96193	50	5	18249950	5	18595641	0.27593
96213	96262	50	5	18635761	5	18962640	0.06185
96265	96314	50	5	18967781	5	19255857	0.10271
96341	96390	50	5	19379603	5	19594448	0.0023
96391	96440	50	5	19597386	5	19774675	0.04036
96441	96490	50	5	19775621	5	20060273	0.00805
96530	96579	50	5	20222985	5	20451667	0.00133
96600	96649	50	5	20544281	5	20764866	0.00552
96660	96709	50	5	20841998	5	21048679	0.00045
96718	96767	50	5	21071230	5	21322323	0.00026
96772	96821	50	5	21359519	5	21630689	0.00412
96822	96871	50	5	21636418	5	21826644	5e-05
96877	96926	50	5	21844736	5	22008553	0.00025
96930	96979	50	5	22028542	5	22363694	6e-05
97024	97073	50	5	22678637	5	22786725	0.03413
97104	97153	50	5	22965056	5	23193049	0.002
97155	97204	50	5	23205506	5	23715169	0.07011
97243	97292	50	5	23924800	5	24206022	0.01192
97295	97344	50	5	24210251	5	24529319	7e-05
97347	97396	50	5	24548547	5	24890428	0.00153
97397	97446	50	5	24894412	5	25106520	0.01457
97447	97496	50	5	25109220	5	25520001	0.02331
97501	97550	50	5	25620252	5	26298089	0.00048
97551	97600	50	5	26306122	5	27205150	0.00343
97603	97652	50	5	27208087	5	27357740	0.02606
97670	97719	50	5	27441313	5	27673665	0.0003
97735	97784	50	5	27861270	5	28140946	0.00094
97823	97872	50	5	28342132	5	28666925	0.00012
97902	97951	50	5	28758987	5	29019742	0.00295
97953	98002	50	5	29021546	5	29237169	7e-05
98004	98053	50	5	29249077	5	29721334	0.00063
98067	98116	50	5	29917676	5	30197711	0.01745
98117	98166	50	5	30198646	5	30575361	0.00208
98169	98218	50	5	30594711	5	31104780	0.09293
98219	98268	50	5	31114789	5	31449780	0.00223
98285	98334	50	5	31553994	5	31782592	0.00802
98364	98413	50	5	31838288	5	32105629	0.00522
98415	98464	50	5	32125888	5	32326969	0.10773
98467	98516	50	5	32338464	5	32547633	0.0019
98517	98566	50	5	32549362	5	32814229	0.03169
98582	98631	50	5	32884045	5	33174916	0.00856
98652	98701	50	5	33298049	5	33637178	0.00328
98705	98754	50	5	33666584	5	33889721	0.00977
98755	98804	50	5	33908064	5	34101843	0.03897
98805	98854	50	5	34108600	5	34378814	0.00524
98866	98915	50	5	34488941	5	34992983	0.03648
98925	98974	50	5	35052302	5	35308976	0.003
98983	99032	50	5	35375960	5	35628908	0.00079
99039	99088	50	5	35676503	5	35888744	0.00118
99097	99146	50	5	35928737	5	36265907	0.00082
99150	99199	50	5	36274592	5	36585998	6e-05
99211	99260	50	5	36640311	5	36942019	0.00022
99282	99331	50	5	37127469	5	37495450	0.0001
99355	99404	50	5	37679240	5	37851357	0.00069
99405	99454	50	5	37861316	5	38200635	0.00061
99457	99506	50	5	38220114	5	38621902	0.00217
99548	99597	50	5	38891818	5	39068045	0.00045
99598	99647	50	5	39085534	5	39330274	1e-05
99666	99715	50	5	39428702	5	39624311	4e-05
99716	99765	50	5	39628590	5	39901127	0.00255
99801	99850	50	5	40184945	5	40518461	0.00015
99885	99934	50	5	40672700	5	41177386	0.00165
99935	99984	50	5	41183249	5	41657121	0.0206
99985	100034	50	5	41685995	5	41913821	0.00136
100060	100109	50	5	42112050	5	42278764	0.00234
100157	100206	50	5	42522910	5	42863452	0.00955
100212	100261	50	5	42880280	5	43432731	2e-05
100292	100341	50	5	43718224	5	43901799	0.01799
100359	100408	50	5	44010251	5	44280852	0.03219
100452	100501	50	5	44351424	5	44578268	0.03903
100529	100578	50	5	44705963	5	44975638	0.0101
100579	100628	50	5	44978953	5	45237935	0.00045
100632	100681	50	5	45249115	5	45470741	9e-05
100682	100731	50	5	45474482	5	45705073	0.00142
100756	100805	50	5	45811966	5	46238277	0.00128
100806	100855	50	5	46240663	5	46424579	0.00453
100900	100949	50	5	46645843	5	47050132	0.00331
100976	101025	50	5	47118011	5	47287706	0.00202
101026	101075	50	5	47288507	5	47509091	0.0004
101090	101139	50	5	47651787	5	48404060	0.01144
101142	101191	50	5	48418959	5	49001815	0.0055
101233	101282	50	5	49209163	5	49529915	0.00539
101283	101332	50	5	49535572	5	49726933	0.00058
101339	101388	50	5	49740666	5	49918123	0.00022
101421	101470	50	5	50063537	5	50352942	0.0015
101494	101543	50	5	50411994	5	50712678	0.00036
101556	101605	50	5	50786678	5	50956296	0.00274
101608	101657	50	5	50959488	5	51162908	0.00026
101672	101721	50	5	51222927	5	51549111	0.00216
101722	101771	50	5	51574221	5	51826656	0.00891
101813	101862	50	5	52157569	5	52710568	0.00064
101863	101912	50	5	52716843	5	53076815	0.00176
101923	101972	50	5	53165640	5	53606499	0.00026
101985	102034	50	5	53682805	5	54155228	0.00184
102035	102084	50	5	54158650	5	54440018	0.01342
102090	102139	50	5	54446426	5	54631881	0.04315
102143	102192	50	5	54644900	5	54931446	0.00102
102195	102244	50	5	54962602	5	55367951	0.01789
102262	102311	50	5	55690739	5	56867820	0.00234
102315	102364	50	5	56882477	5	57200099	0
102366	102415	50	5	57214558	5	57625533	2e-05
102460	102509	50	5	57886479	5	58568777	0.0015
102546	102595	50	5	58791987	5	59775824	0.00055
102602	102651	50	5	59958153	5	60506604	0.00021
102660	102709	50	5	60579428	5	61206557	0.00632
102711	102760	50	5	61251515	5	61837353	0.00097
102797	102846	50	5	62082696	5	62253609	0.00182
102867	102916	50	5	62394447	5	62735180	0.00135
102921	102970	50	5	62858978	5	63350225	0.00222
102986	103035	50	5	63449923	5	63612843	0.0002
103062	103111	50	5	63824080	5	64153752	0.00324
103112	103161	50	5	64164191	5	64528406	0.02819
103191	103240	50	5	64627323	5	64842192	0.01005
103241	103290	50	5	64850280	5	65140872	8e-05
103293	103342	50	5	65143203	5	65524944	0.00215
103344	103393	50	5	65562559	5	65905826	0.00029
103396	103445	50	5	65916104	5	66356649	2e-05
103447	103496	50	5	66436841	5	66936464	0.00056
103545	103594	50	5	67162190	5	67431685	0.07248
103595	103644	50	5	67437116	5	67744726	0.00222
103677	103726	50	5	67818079	5	68024908	0.00214
103733	103782	50	5	68085164	5	68392127	0.00143
103790	103839	50	5	68465848	5	68564090	0.00189
103844	103893	50	5	68570181	5	68685654	0.00067
103894	103943	50	5	68693776	5	68931345	0.09314
103992	104041	50	5	69240672	5	69533370	0.04329
104068	104117	50	5	69782081	5	70079204	0.13415
104129	104178	50	5	70550918	5	70904639	0.02473
104191	104240	50	5	70989305	5	71110464	0.0518
104266	104315	50	5	71219751	5	71499453	0.00668
104355	104404	50	5	71744114	5	72146248	0.00037
104407	104456	50	5	72155703	5	72358725	4e-05
104460	104509	50	5	72370353	5	72618051	0.0013
104548	104597	50	5	72939701	5	73157699	9e-05
104599	104648	50	5	73161246	5	73363436	2e-05
104652	104701	50	5	73378622	5	73741335	0.00133
104702	104751	50	5	73742739	5	73975555	0.00327
104775	104824	50	5	74052711	5	74225452	9e-05
104847	104896	50	5	74308616	5	74519232	4e-05
104911	104960	50	5	74614140	5	75051337	0.00078
104961	105010	50	5	75053901	5	75207819	0.00026
105046	105095	50	5	75347019	5	75775358	0.00071
105099	105148	50	5	75785301	5	76106040	0.00044
105182	105231	50	5	76286670	5	76432283	5e-05
105233	105282	50	5	76437773	5	76990316	0.00163
105297	105346	50	5	77072195	5	77301278	4e-05
105379	105428	50	5	77413005	5	77625146	0.00018
105448	105497	50	5	77722023	5	78087595	0.00119
105524	105573	50	5	78282666	5	78591252	0.00095
105582	105631	50	5	78654594	5	78988705	0.00016
105661	105710	50	5	79238765	5	79585561	0.0014
105715	105764	50	5	79640097	5	79941263	0.00029
105765	105814	50	5	79944279	5	80294407	0.00652
105827	105876	50	5	80371547	5	80593456	0.0007
105904	105953	50	5	80773217	5	81119938	0.01075
105988	106037	50	5	81342964	5	81865880	0.00777
106056	106105	50	5	82123848	5	82501849	0.0127
106109	106158	50	5	82540690	5	82656133	0.0314
106199	106248	50	5	82921491	5	83162611	0.01632
106273	106322	50	5	83264404	5	83534022	0.005
106338	106387	50	5	83655504	5	83920249	0.04406
106388	106437	50	5	83923434	5	84171613	0.00084
106454	106503	50	5	84268844	5	84619213	0.00083
106535	106584	50	5	84863286	5	85176420	0.00128
106621	106670	50	5	85380555	5	85537311	0.00179
106690	106739	50	5	85572163	5	85884774	0.0012
106746	106795	50	5	85929887	5	86293433	6e-05
106821	106870	50	5	86498508	5	86844847	8e-05
106909	106958	50	5	87062775	5	87276647	0.00013
106964	107013	50	5	87338727	5	87620361	8e-05
107014	107063	50	5	87633340	5	87909168	0.0001
107064	107113	50	5	87915377	5	88221640	0.0118
107144	107193	50	5	88407155	5	88769424	0.00087
107224	107273	50	5	88875475	5	89094452	1e-05
107309	107358	50	5	89330374	5	89541215	0.00044
107398	107447	50	5	89755910	5	90034786	0.00208
107450	107499	50	5	90077914	5	90364083	3e-05
107535	107584	50	5	90566526	5	91104294	0.00036
107585	107634	50	5	91108609	5	91705435	0.00319
107639	107688	50	5	91763495	5	91983648	0.00025
107691	107740	50	5	92008361	5	92251684	0.00017
107744	107793	50	5	92339432	5	92637180	0.03969
107830	107879	50	5	93057594	5	93809299	0.00904
107881	107930	50	5	93838303	5	94269370	0.00122
107960	108009	50	5	94594645	5	94908043	0.09249
108036	108085	50	5	95016330	5	95284123	0.00655
108133	108182	50	5	95516387	5	95843733	0.04462
108209	108258	50	5	96128475	5	96401838	0.12712
108268	108317	50	5	96424084	5	96614884	0.0281
108351	108400	50	5	96670670	5	96775587	0
108402	108451	50	5	96788469	5	97035765	0.00642
108452	108501	50	5	97041424	5	97224556	0.05915
108504	108553	50	5	97228746	5	97461301	0.00977
108582	108631	50	5	97610903	5	97847593	0.0009
108633	108682	50	5	97854236	5	97996757	0.00064
108683	108732	50	5	98000743	5	98282018	0.10801
108752	108801	50	5	98414966	5	98689891	0.00438
108803	108852	50	5	98723453	5	98959769	0.10957
108877	108926	50	5	99033324	5	99262882	0.02059
108944	108993	50	5	99339453	5	99786004	0.00031
109006	109055	50	5	99888232	5	100151760	0.00149
109058	109107	50	5	100188524	5	100445855	0.00023
109137	109186	50	5	100650837	5	100934878	0.00115
109199	109248	50	5	101131469	5	101270572	0.00021
109281	109330	50	5	101373334	5	101519140	0.00313
109336	109385	50	5	101527125	5	101767868	0.00076
109415	109464	50	5	101936055	5	102181299	9e-05
109493	109542	50	5	102674374	5	102818762	0.00287
109554	109603	50	5	102843661	5	103508715	0.00354
109638	109687	50	5	103625780	5	104022640	0.00119
109735	109784	50	5	104374668	5	104579107	0.00275
109786	109835	50	5	104589186	5	104709223	0.00044
109871	109920	50	5	104819210	5	104994462	0.00636
109955	110004	50	5	105148103	5	105358857	0.02634
110036	110085	50	5	105494763	5	105696650	0.02281
110093	110142	50	5	105723322	5	105986981	0.00303
110144	110193	50	5	106141560	5	106534164	0.00083
110194	110243	50	5	106534775	5	106709721	0.00276
110263	110312	50	5	106802590	5	106998194	0.0001
110314	110363	50	5	107012202	5	107297838	0.0001
110379	110428	50	5	107407148	5	107755474	0.00926
110437	110486	50	5	107783412	5	108005374	6e-05
110488	110537	50	5	108015096	5	108301599	0.00072
110557	110606	50	5	108354595	5	108537546	0.00251
110625	110674	50	5	108637621	5	108873944	0.00036
110688	110737	50	5	108958989	5	109246411	1e-05
110741	110790	50	5	109268807	5	109479651	0.00011
110807	110856	50	5	109586567	5	109871224	0.00205
110864	110913	50	5	109901470	5	110071195	0.00011
110916	110965	50	5	110084776	5	110552266	0.00134
110999	111048	50	5	110727927	5	110971930	0.00013
111051	111100	50	5	110999222	5	111289574	0.0025
111104	111153	50	5	111306811	5	111581087	0.00062
111182	111231	50	5	111682678	5	112616996	0.07174
111232	111281	50	5	112624750	5	113226952	0.00055
111298	111347	50	5	113290015	5	113514990	0.00154
111348	111397	50	5	113519483	5	113691098	0.00673
111402	111451	50	5	113703433	5	113934836	0.00018
111453	111502	50	5	113943471	5	114330727	0.02091
111521	111570	50	5	114473220	5	114663982	0.00693
111571	111620	50	5	114666879	5	114880973	0.0024
111625	111674	50	5	114900134	5	115145641	0.02318
111684	111733	50	5	115163974	5	115360254	0.01861
111783	111832	50	5	115551037	5	115767786	0.00098
111850	111899	50	5	115881449	5	116085343	0.01134
111933	111982	50	5	116178325	5	116348864	0.0214
112013	112062	50	5	116574935	5	116746987	0.00314
112071	112120	50	5	116782874	5	116938297	5e-05
112126	112175	50	5	117021476	5	117912861	0.00091
112186	112235	50	5	118065604	5	118398461	0.0088
112268	112317	50	5	118568499	5	118719909	0.00813
112357	112406	50	5	118821470	5	119009757	0.00221
112420	112469	50	5	119068775	5	119230383	0.00055
112472	112521	50	5	119237596	5	119348867	4e-05
112523	112572	50	5	119358160	5	119598015	0.00011
112598	112647	50	5	119676859	5	120295781	0.00161
112696	112745	50	5	120557039	5	121037740	0.00114
112746	112749	4	5	121047509	5	121083487	0
112763	112812	50	6	270835	6	679751	0.00872
112813	112862	50	6	688267	6	1020836	0.00214
112864	112913	50	6	1024664	6	1193082	0.00013
112924	112973	50	6	1220263	6	1457329	0.00017
113000	113049	50	6	1526684	6	1751157	0.00065
113052	113101	50	6	1757195	6	2015385	0.00186
113109	113158	50	6	2047845	6	2389581	0.0004
113163	113212	50	6	2409459	6	2698900	0.00487
113223	113272	50	6	2731287	6	2997295	0.00411
113310	113359	50	6	3117406	6	3409944	0.00239
113361	113410	50	6	3430045	6	3549975	3e-05
113421	113470	50	6	3565715	6	3712141	0.00108
113471	113520	50	6	3714739	6	3894674	0.12131
113570	113619	50	6	4195222	6	4433709	0.00143
113625	113674	50	6	4448316	6	4693000	0.00713
113675	113724	50	6	4702047	6	4955040	2e-05
113739	113788	50	6	5028589	6	5928627	0.00032
113831	113880	50	6	6807282	6	7159060	5e-05
113889	113938	50	6	7197667	6	7492146	0.00101
113966	114015	50	6	7601467	6	7748219	1e-05
114017	114066	50	6	7752647	6	7937022	0.00026
114068	114117	50	6	7945202	6	8108053	2e-05
114121	114170	50	6	8125774	6	8407181	0.00018
114178	114227	50	6	8424424	6	8643373	0.00011
114256	114305	50	6	8841574	6	9130916	0.00502
114344	114393	50	6	9415733	6	9707136	0.00032
114411	114460	50	6	9892505	6	10261410	0.00196
114476	114525	50	6	10376300	6	10671286	0.00011
114538	114587	50	6	10731397	6	10932892	0.00013
114599	114648	50	6	10973170	6	11225636	0.00038
114683	114732	50	6	11319081	6	11624716	0.00013
114733	114782	50	6	11629210	6	11764987	0.00218
114792	114841	50	6	11801417	6	12014191	3e-05
114842	114891	50	6	12025694	6	12224016	0.00016
114896	114945	50	6	12232161	6	12391211	0.00372
114989	115038	50	6	12542101	6	12681589	0.03358
115058	115107	50	6	12727806	6	12940220	0.02707
115132	115181	50	6	13051867	6	13169030	3e-05
115210	115259	50	6	13273378	6	13520357	0.00118
115289	115338	50	6	13632233	6	13863195	0.00017
115375	115424	50	6	13959843	6	14077902	0.00046
115428	115477	50	6	14094866	6	14289348	0.00011
115496	115545	50	6	14331530	6	14530519	6e-05
115572	115621	50	6	14607678	6	14810944	0.00054
115636	115685	50	6	14889808	6	15255822	7e-05
115687	115736	50	6	15261024	6	15618112	0.00228
115737	115786	50	6	15633977	6	15941976	5e-05
115793	115842	50	6	15968033	6	16420596	6e-05
115846	115895	50	6	16427925	6	16591280	0.00183
115939	115988	50	6	16747386	6	16870048	0.00085
115989	116038	50	6	16872086	6	17064433	0.00016
116042	116091	50	6	17088679	6	17259942	8e-05
116128	116177	50	6	17518421	6	17788601	0.00019
116185	116234	50	6	17810559	6	18153206	0
116235	116284	50	6	18154649	6	18539479	0
116289	116338	50	6	18612186	6	18898455	0.00057
116379	116428	50	6	19022121	6	19289010	0.00014
116429	116478	50	6	19289635	6	19503916	7e-05
116517	116566	50	6	19763122	6	20098231	1e-05
116574	116623	50	6	20112472	6	20259340	0.00395
116634	116683	50	6	20279016	6	20477223	0.01268
116697	116746	50	6	20521057	6	20798195	0.00148
116762	116811	50	6	20862620	6	21242767	0.00013
116850	116899	50	6	21547510	6	21919859	0.00032
116923	116972	50	6	22065731	6	22432881	0.00327
116998	117047	50	6	22537376	6	22759270	0.00063
117048	117097	50	6	22764519	6	23014368	0.01135
117100	117149	50	6	23018903	6	23167576	0.00111
117199	117248	50	6	23539682	6	23776478	0.00584
117259	117308	50	6	23835375	6	24093116	0.00217
117316	117365	50	6	24136450	6	24514926	0.00041
117376	117425	50	6	24597009	6	24949691	4e-05
117429	117478	50	6	24978245	6	25264415	0.00044
117479	117528	50	6	25265749	6	25519915	5e-05
117540	117589	50	6	25614357	6	25913962	0.00746
117590	117639	50	6	25917877	6	26179190	0.00023
117646	117695	50	6	26195855	6	26537473	0.00618
117705	117754	50	6	26567761	6	26875182	0.00026
117759	117808	50	6	26915039	6	27183214	0.00327
117837	117886	50	6	27290170	6	27613414	0.00195
117899	117948	50	6	27709425	6	27868092	0.00045
117963	118012	50	6	27917877	6	28133059	0.00779
118017	118066	50	6	28152959	6	28359215	0.00591
118069	118118	50	6	28362642	6	28580262	0.00248
118122	118171	50	6	28611816	6	28815899	0.00643
118189	118238	50	6	28879758	6	28996379	0.05818
118247	118296	50	6	29035503	6	29309634	1.092
118318	118367	50	6	29534795	6	29790626	0.00577
118384	118433	50	6	29949749	6	30252517	0.00104
118440	118489	50	6	30271774	6	30431681	0.04489
118520	118569	50	6	30519405	6	30778277	0.00833
118614	118663	50	6	30985296	6	31233234	0.05008
118671	118720	50	6	31280912	6	31504951	0.01401
118731	118780	50	6	31529902	6	31798738	0.00035
118798	118847	50	6	31953326	6	32128224	0.00087
118851	118900	50	6	32151424	6	32311575	0.03663
118901	118950	50	6	32312801	6	32581021	0.00118
118961	119010	50	6	32651878	6	32824699	2e-05
119020	119069	50	6	32865657	6	33086410	0.00126
119075	119124	50	6	33119976	6	33302947	0.01108
119128	119177	50	6	33309107	6	33564701	0.00022
119223	119272	50	6	33917274	6	34185369	0.00964
119313	119362	50	6	34371007	6	34703037	0.00172
119391	119440	50	6	34935736	6	35211888	0.00138
119445	119494	50	6	35241752	6	35437040	0.00017
119505	119554	50	6	35459353	6	35569279	0.00074
119565	119614	50	6	35604718	6	35795139	2e-05
119615	119664	50	6	35800278	6	36011508	4e-05
119713	119762	50	6	36234615	6	36533760	0.00018
119763	119812	50	6	36539871	6	36696542	5e-05
119840	119889	50	6	36785406	6	37008655	0.00027
119926	119975	50	6	37209480	6	37547900	2e-05
120014	120063	50	6	37805303	6	37979661	0.00927
120066	120115	50	6	37982137	6	38264991	0.00226
120142	120191	50	6	38415398	6	38614787	0.03182
120207	120256	50	6	38672761	6	38950070	0.01275
120277	120326	50	6	39102185	6	39411876	0.00128
120330	120379	50	6	39430325	6	39627105	0.00011
120399	120448	50	6	39702501	6	40012064	0.01091
120462	120511	50	6	40086624	6	40366833	0.00458
120537	120586	50	6	40515352	6	40708853	5e-05
120601	120650	50	6	40761879	6	41069767	7e-05
120652	120701	50	6	41093110	6	41296354	0.00895
120702	120751	50	6	41310143	6	41540081	0.00098
120755	120804	50	6	41571075	6	41811216	0.00063
120824	120873	50	6	41903398	6	42044896	0.00531
120876	120925	50	6	42053226	6	42235337	0.00038
120948	120997	50	6	42275456	6	42524618	0.00094
121002	121051	50	6	42536766	6	42808474	0
121052	121101	50	6	42815904	6	43109781	0.00043
121120	121169	50	6	43222812	6	43429392	1e-05
121180	121229	50	6	43457017	6	43616229	6e-05
121242	121291	50	6	43661808	6	43889356	0.00068
121292	121341	50	6	43899335	6	44117388	3e-05
121342	121391	50	6	44120875	6	44371486	3e-05
121427	121476	50	6	44506236	6	44645637	5e-05
121481	121530	50	6	44655043	6	44824211	0.00196
121552	121601	50	6	44894607	6	45138453	0.00034
121629	121678	50	6	45270458	6	45462110	1e-05
121708	121757	50	6	45645474	6	45920252	0.00033
121780	121829	50	6	45958396	6	46147396	8e-05
121830	121879	50	6	46151065	6	46443550	0.0006
121911	121960	50	6	46519335	6	46671924	0.00069
121969	122018	50	6	46727275	6	46827331	0.00012
122020	122069	50	6	46829231	6	46936182	0.0049
122074	122123	50	6	46947712	6	47221863	0.00048
122125	122174	50	6	47234945	6	47540677	0.00016
122207	122256	50	6	47683206	6	47943248	0.00026
122261	122310	50	6	47965214	6	48179006	0.00108
122316	122365	50	6	48215722	6	48428711	5e-05
122366	122415	50	6	48433095	6	48643109	0.00036
122419	122468	50	6	48664447	6	48942572	0.00442
122489	122538	50	6	49103695	6	49434891	0.00123
122545	122594	50	6	49475762	6	49748905	0.01244
122644	122693	50	6	49956664	6	50128946	0.00142
122707	122756	50	6	50243708	6	50440867	0.00498
122760	122809	50	6	50459376	6	50587306	0.05738
122824	122873	50	6	50638547	6	50792975	0.07772
122885	122934	50	6	50860823	6	50993627	0.0155
122938	122987	50	6	51007189	6	51215369	0.10188
122991	123040	50	6	51230639	6	51425466	0.20393
123041	123090	50	6	51426541	6	51672786	0.02117
123093	123142	50	6	51682784	6	51903646	0.12145
123147	123196	50	6	51920117	6	52098353	0.00181
123218	123267	50	6	52194644	6	52509714	0.00551
123279	123328	50	6	52568923	6	53000848	0.00349
123359	123408	50	6	53202569	6	53506207	0.10876
123446	123495	50	6	53817411	6	54003391	0.02961
123542	123591	50	6	54281365	6	54678269	0.16807
123637	123686	50	6	54796780	6	54961725	1.33476
123718	123767	50	6	55162337	6	55392797	0.01511
123816	123865	50	6	55638385	6	55957181	0.01018
123866	123915	50	6	55963702	6	56241658	0.01498
123923	123972	50	6	56318783	6	56576650	0.06502
123980	124029	50	6	56637289	6	56879469	0.01849
124030	124079	50	6	56885670	6	57115461	0.00544
124104	124153	50	6	57275967	6	57473408	0.00113
124167	124216	50	6	57583673	6	57854339	0.00108
124219	124268	50	6	57865864	6	58043548	0.00018
124306	124355	50	6	58175895	6	58392855	4e-05
124367	124416	50	6	58473731	6	58661839	0.00197
124425	124474	50	6	58681275	6	58814956	0.02161
124513	124562	50	6	58926304	6	59163979	0.06972
124563	124612	50	6	59173460	6	59452375	0.01849
124615	124664	50	6	59465112	6	59740363	0.00395
124714	124763	50	6	60613016	6	60853513	0.08036
124797	124846	50	6	61129762	6	61354469	0.00769
124852	124901	50	6	61364700	6	61501024	0.00122
124929	124978	50	6	61549833	6	61779512	0.00162
125005	125054	50	6	61850424	6	62139316	0.00119
125059	125108	50	6	62146269	6	62250810	0.03267
125116	125165	50	6	62286906	6	62507269	0.00153
125184	125233	50	6	62632069	6	63039838	0.00774
125240	125289	50	6	63075693	6	63388691	7e-05
125322	125371	50	6	63492070	6	63903278	0.00265
125381	125430	50	6	63970495	6	64520396	0.00245
125478	125527	50	6	64762270	6	65083197	0.01027
125528	125577	50	6	65084004	6	65363458	0.04057
125583	125632	50	6	65425776	6	65704884	0.26936
125674	125723	50	6	66005071	6	66313772	0.00298
125726	125775	50	6	66323118	6	66551510	0.00051
125798	125847	50	6	66639590	6	66849122	0.00113
125851	125900	50	6	66863472	6	67035353	0.0016
125934	125983	50	6	67195513	6	67395070	0.00035
125984	126033	50	6	67402464	6	67674256	0.01396
126077	126126	50	6	67898954	6	68199480	0.01125
126165	126214	50	6	68410488	6	68606855	0.00106
126216	126265	50	6	68609531	6	68888237	0.00966
126266	126315	50	6	68893875	6	69127421	0.00038
126327	126376	50	6	69162073	6	69312611	0.03746
126390	126439	50	6	69341176	6	69582481	0.03312
126470	126519	50	6	69808790	6	70004536	0.0051
126535	126584	50	6	70072893	6	70289811	0.00202
126585	126634	50	6	70291141	6	70407969	0.00069
126646	126695	50	6	70429483	6	70613058	0.0002
126735	126784	50	6	70763535	6	70869877	0.00212
126801	126850	50	6	70909347	6	71101998	0.00342
126891	126940	50	6	71307686	6	71461648	0.09526
126942	126991	50	6	71463666	6	71758871	0.38312
126992	127041	50	6	71764979	6	72022013	0.00253
127048	127097	50	6	72030846	6	72391732	0.0053
127129	127178	50	6	72552389	6	72850642	0.00032
127214	127263	50	6	73135805	6	73305478	3e-05
127311	127360	50	6	73878270	6	74140844	3e-05
127362	127411	50	6	74163440	6	74349768	0.01176
127414	127463	50	6	74360916	6	74672294	0.00031
127468	127517	50	6	74700202	6	74936181	0.05183
127519	127568	50	6	74945962	6	75132866	0.00394
127605	127654	50	6	75333800	6	75650467	0.00364
127671	127720	50	6	75736217	6	76177061	0.00171
127770	127819	50	6	76570952	6	76879282	5e-05
127839	127888	50	6	76997821	6	77384146	0.00024
127889	127938	50	6	77395305	6	77864982	0.00092
127981	128030	50	6	78204429	6	78461457	0.00228
128080	128129	50	6	78845364	6	79193620	0.00146
128135	128184	50	6	79225514	6	79385615	0.00052
128208	128257	50	6	79477621	6	79755266	0.00106
128266	128315	50	6	79809859	6	80251687	0.00014
128316	128365	50	6	80256406	6	80503926	0.00011
128375	128424	50	6	80561178	6	80711193	0.00026
128453	128502	50	6	80864147	6	81195717	0.00045
128518	128567	50	6	81244871	6	81450957	4e-05
128578	128627	50	6	81485312	6	81562733	1e-05
128640	128689	50	6	81602272	6	81793326	1e-05
128718	128767	50	6	81881494	6	82207842	0.00106
128777	128826	50	6	82266356	6	82579538	0.00018
[truncated: 4,797 more rows]
