# Supplementary material for: Genome-Wide Association Study for Carcass Traits in an Experimental Nelore Cattle Population
Source: PLoS One. 2017 Jan 24;12(1):e0169860. doi: 10.1371/journal.pone.0169860 (PMC5261778; doi:10.1371/journal.pone.0169860)
Supplement: S3 File — (XLSX) [file pone.0169860.s003.xlsx]

## Sheet: RF
Start SNP number or SNP name for the window	End SNP number or SNP name for the window	window size (number of SNP)	Start (ChrNumber)	start (Position) for the window	End (ChrNumber)	end (Position) for the window	variance explained by 50 adjacents SNP
8	57	50	1	160007	1	395691	0.03522
74	123	50	1	454687	1	866012	0.00351
152	201	50	1	1094456	1	1554043	0.00068
219	268	50	1	1590885	1	1925652	0.00394
272	321	50	1	1967669	1	2247880	6e-05
323	372	50	1	2253671	1	2356151	0.00033
376	425	50	1	2367761	1	2465511	0.00814
435	484	50	1	2483778	1	2680235	0.0024
499	548	50	1	2718644	1	2907932	0.00171
551	600	50	1	2941398	1	3219232	0.00213
601	650	50	1	3228968	1	3388525	0.01294
680	729	50	1	3507580	1	3652436	0.00893
743	792	50	1	3726245	1	3974265	0.00081
806	855	50	1	4026586	1	4509102	0.0923
863	912	50	1	4536482	1	4812893	0.00492
914	963	50	1	4816412	1	5162651	0.00067
1002	1051	50	1	5465287	1	5652342	0.00025
1052	1101	50	1	5653344	1	5803070	0.02875
1110	1159	50	1	5820147	1	6145937	0.00142
1169	1218	50	1	6308399	1	6688819	0.00066
1231	1280	50	1	6813284	1	6941429	0.00151
1309	1358	50	1	7067999	1	7500049	0.00014
1384	1433	50	1	7665323	1	7869821	0.00024
1446	1495	50	1	7949680	1	8250060	0.00064
1522	1571	50	1	8356782	1	8633818	0.00018
1608	1657	50	1	8882629	1	9160462	1e-05
1673	1722	50	1	9287065	1	9511117	0.00022
1730	1779	50	1	9525915	1	9691324	0.01175
1780	1829	50	1	9692156	1	9866260	0.0006
1849	1898	50	1	9936028	1	10156131	1e-05
1922	1971	50	1	10292368	1	10607196	0.00643
1978	2027	50	1	10671691	1	10970374	1e-05
2038	2087	50	1	11060739	1	11564947	9e-05
2092	2141	50	1	11593428	1	11883005	0
2174	2223	50	1	12075048	1	12548016	0.00015
2229	2278	50	1	12610657	1	12835256	0.00036
2306	2355	50	1	12995351	1	13167029	0.00043
2369	2418	50	1	13274188	1	13598444	0
2420	2469	50	1	13608957	1	13881378	0
2475	2524	50	1	13908814	1	14223286	3e-05
2554	2603	50	1	14344595	1	14565303	1e-05
2614	2663	50	1	14632114	1	14908653	0.00145
2678	2727	50	1	14961305	1	15123603	0.00028
2750	2799	50	1	15211235	1	15497471	0.00269
2842	2891	50	1	15718283	1	16035353	0.00201
2895	2944	50	1	16050774	1	16438220	0.00736
2962	3011	50	1	16610692	1	16950483	0.00121
3056	3105	50	1	17261602	1	17585434	0.00085
3111	3160	50	1	17616413	1	17864450	0.00483
3206	3255	50	1	18106896	1	18355485	0.06326
3296	3345	50	1	18626425	1	18899195	0.00807
3378	3427	50	1	19007585	1	19348927	0.00688
3434	3483	50	1	19395819	1	19692288	0.08643
3507	3556	50	1	19777651	1	20036999	0.08267
3557	3606	50	1	20045184	1	20302086	0.00845
3634	3683	50	1	20548146	1	20713042	0.31494
3707	3756	50	1	20825467	1	21041382	0.04428
3759	3808	50	1	21048884	1	21254912	0.00095
3809	3858	50	1	21258027	1	21495178	0.00049
3886	3935	50	1	21659732	1	21922596	0.00032
3936	3985	50	1	21935597	1	22194947	0.00367
3997	4046	50	1	22298980	1	22584918	0.00064
4060	4109	50	1	22622942	1	22923057	0.00363
4135	4184	50	1	23028182	1	23196137	0.00151
4189	4238	50	1	23217832	1	23437233	0.00241
4285	4334	50	1	23738655	1	23929213	0.0028
4338	4387	50	1	23940964	1	24112049	0.00025
4396	4445	50	1	24174927	1	24470443	0.04538
4484	4533	50	1	24636381	1	24802375	0.0003
4582	4631	50	1	25044563	1	25390876	0.00047
4642	4691	50	1	25573017	1	25840657	0.02474
4701	4750	50	1	25905507	1	26078600	0.00112
4751	4800	50	1	26079771	1	26244993	0.0554
4813	4862	50	1	26272185	1	26412414	0.19843
4863	4912	50	1	26421464	1	26602009	0.03556
4916	4965	50	1	26608867	1	26891061	0.00349
4969	5018	50	1	26900651	1	27057274	0.00431
5019	5068	50	1	27057982	1	27270230	0.16282
5069	5118	50	1	27270996	1	27424924	0.00678
5135	5184	50	1	27464240	1	27816806	0.00115
5185	5234	50	1	27821926	1	28254750	0.00033
5238	5287	50	1	28271715	1	28477019	0.00062
5304	5353	50	1	28572974	1	28708920	0.0178
5356	5405	50	1	28723231	1	29020791	4e-05
5408	5457	50	1	29037370	1	29437834	0.00868
5498	5547	50	1	29641785	1	29979702	0.00447
5589	5638	50	1	30249958	1	30618920	0.00104
5639	5688	50	1	30620191	1	30804089	0.04988
5715	5764	50	1	30998861	1	31378137	0.00202
5775	5824	50	1	31436205	1	31840031	0.01481
5831	5880	50	1	31913171	1	32392700	0.0006
5881	5930	50	1	32402235	1	32626930	0.01003
5939	5988	50	1	32661408	1	32963609	0.01046
6002	6051	50	1	33004440	1	33150659	0.02152
6071	6120	50	1	33234118	1	33443559	0.0068
6121	6170	50	1	33448943	1	33685551	0.0266
6206	6255	50	1	33973179	1	34308614	0.00496
6273	6322	50	1	34416494	1	34593924	0.00033
6362	6411	50	1	35021561	1	35250959	0.00108
6421	6470	50	1	35276650	1	35567650	0.01695
6471	6520	50	1	35568641	1	35891389	0.00025
6546	6595	50	1	36005687	1	36255025	3e-05
6601	6650	50	1	36297805	1	36547637	0.00036
6651	6700	50	1	36552642	1	36880223	0.00315
6701	6750	50	1	36882205	1	37046480	6e-05
6782	6831	50	1	37269585	1	37557262	0.00245
6833	6882	50	1	37589419	1	37837420	0.00043
6904	6953	50	1	37884326	1	38279227	0.00071
6964	7013	50	1	38302172	1	38706318	0.00436
7030	7079	50	1	38879527	1	39301213	0.01414
7097	7146	50	1	39468815	1	39675145	0.00089
7148	7197	50	1	39691999	1	40064082	0.00397
7212	7261	50	1	40169196	1	40453613	0.00017
7269	7318	50	1	40501159	1	40835188	0.00028
7326	7375	50	1	40878994	1	41183708	0.00093
7376	7425	50	1	41187074	1	41429030	0.00476
7426	7475	50	1	41435039	1	41610509	0.00088
7480	7529	50	1	41648899	1	41785203	0.00034
7572	7621	50	1	41976576	1	42342109	0.02068
7635	7684	50	1	42530586	1	43048447	0.00369
7688	7737	50	1	43077670	1	43377384	0.00549
7778	7827	50	1	43653925	1	44374741	0.00116
7838	7887	50	1	44515010	1	44765737	0.03194
7912	7961	50	1	44900826	1	45420609	0.00776
7977	8026	50	1	45509346	1	45767880	0.00015
8061	8110	50	1	46143639	1	46539117	0.00876
8147	8196	50	1	46907942	1	47214715	0.00192
8210	8259	50	1	47283997	1	47533009	0.00642
8261	8310	50	1	47541819	1	47843175	0.00083
8318	8367	50	1	47881817	1	48048146	0.00468
8410	8459	50	1	48356261	1	48640461	0.01222
8460	8509	50	1	48647017	1	48947748	0.00159
8556	8605	50	1	49124300	1	49401024	0.00815
8652	8701	50	1	49750703	1	50208554	0.00674
8707	8756	50	1	50308898	1	50958405	5e-05
8757	8806	50	1	50982470	1	51283925	0.00027
8807	8856	50	1	51303045	1	51555737	0.00013
8868	8917	50	1	51665002	1	52076371	5e-05
8919	8968	50	1	52083474	1	52347152	0.00215
8975	9024	50	1	52403973	1	53075664	3e-05
9028	9077	50	1	53084847	1	53323718	1e-05
9078	9127	50	1	53334436	1	53545881	0.00135
9132	9181	50	1	53573120	1	53679183	0.00028
9182	9231	50	1	53687279	1	53939688	1e-05
9249	9298	50	1	54027233	1	54216846	0
9299	9348	50	1	54239058	1	54398385	2e-05
9349	9398	50	1	54399944	1	54818084	0.00023
9413	9462	50	1	54884510	1	55806983	0.00044
9466	9515	50	1	55868407	1	56081198	0.0003
9517	9566	50	1	56102123	1	56545741	0.00207
9567	9616	50	1	56551196	1	56673725	0.00237
9627	9676	50	1	56715462	1	56868422	0.00012
9696	9745	50	1	56913460	1	57135925	0.00352
9747	9796	50	1	57145851	1	57391863	0.00036
9827	9876	50	1	57738557	1	58275635	0.00238
9911	9960	50	1	58489631	1	58780035	0.00026
9961	10010	50	1	58816761	1	59201729	0.01659
10011	10060	50	1	59207664	1	59375216	0.00015
10065	10114	50	1	59400242	1	59651839	0.00033
10128	10177	50	1	59827632	1	60525010	0.00311
10179	10228	50	1	60535671	1	60805427	0.00058
10234	10283	50	1	60825032	1	61031341	0.00682
10304	10353	50	1	61091573	1	61216284	0.00015
10355	10404	50	1	61222659	1	61469035	2e-05
10419	10468	50	1	61591808	1	61846124	3e-05
10476	10525	50	1	61876897	1	62064650	0.0001
10563	10612	50	1	62340456	1	62664526	0.00053
10643	10692	50	1	62833267	1	63102216	0.00082
10706	10755	50	1	63177284	1	63319072	1e-05
10802	10851	50	1	63498342	1	63821091	0.00015
10852	10901	50	1	63824579	1	64027455	0.00119
10920	10969	50	1	64136514	1	64437550	0.0016
11017	11066	50	1	64593682	1	64822101	0.00046
11067	11116	50	1	64825429	1	65082461	0.00743
11135	11184	50	1	65167024	1	65436528	0.00011
11226	11275	50	1	65653350	1	65897687	0.00014
11276	11325	50	1	65901768	1	66071238	0.00524
11327	11376	50	1	66083024	1	66316435	0.01105
11378	11427	50	1	66326461	1	66519809	0.00258
11431	11480	50	1	66527937	1	66639014	0.00167
11491	11540	50	1	66657071	1	66835874	0.00062
11541	11590	50	1	66840110	1	67093898	0.0016
11634	11683	50	1	67334421	1	67609641	0.01876
11685	11734	50	1	67619519	1	67889283	0.00163
11748	11797	50	1	67965321	1	68113290	0.06901
11801	11850	50	1	68130669	1	68257727	0.0046
11877	11926	50	1	68338390	1	68618810	0.09934
11942	11991	50	1	68652143	1	68873627	0.00436
12020	12069	50	1	68927208	1	69097650	0.0296
12098	12147	50	1	69250962	1	69347337	0.05018
12167	12216	50	1	69400484	1	69485271	0.00535
12220	12269	50	1	69489499	1	69592712	0.00068
12270	12319	50	1	69593576	1	69655923	0.00685
12324	12373	50	1	69659817	1	69782522	0.00123
12376	12425	50	1	69790166	1	69948425	0.00442
12435	12484	50	1	69976827	1	70204693	0.00241
12523	12572	50	1	70419475	1	70770457	0.00062
12591	12640	50	1	70794153	1	70988923	0.00529
12651	12700	50	1	71015840	1	71191440	0.04523
12705	12754	50	1	71204290	1	71548758	0.00172
12755	12804	50	1	71557997	1	71776679	0.00094
12805	12854	50	1	71779890	1	72178742	4e-05
12862	12911	50	1	72329677	1	72692905	0.0001
12913	12962	50	1	72721380	1	73018976	0.00049
12983	13032	50	1	73058574	1	73143047	4e-05
13069	13118	50	1	73323078	1	73658597	0.0023
13147	13196	50	1	73845456	1	74353144	0.00275
13197	13246	50	1	74357316	1	74589073	8e-05
13293	13342	50	1	74966383	1	75300466	0.00026
13343	13392	50	1	75303179	1	75574770	0.00497
13393	13442	50	1	75578562	1	75818367	2e-05
13443	13492	50	1	75824952	1	76025960	0.00031
13507	13556	50	1	76107891	1	76291570	0.00511
13585	13634	50	1	76408118	1	76493739	0.00217
13666	13715	50	1	76661861	1	76837310	0.00039
13764	13813	50	1	77090546	1	77497502	0.02885
13818	13867	50	1	77512774	1	78095874	0.001
13885	13934	50	1	78282134	1	78719999	0.00338
13935	13984	50	1	78724790	1	78992805	0.00965
13995	14044	50	1	79056577	1	79247859	0.04045
14079	14128	50	1	79442553	1	79726705	0.00052
14164	14213	50	1	80172704	1	80660144	0.02015
14221	14270	50	1	80683839	1	81143867	0.00287
14286	14335	50	1	81304462	1	81617796	0.00014
14337	14386	50	1	81626011	1	81880605	2e-05
14387	14436	50	1	81906096	1	82709641	0.00479
14473	14522	50	1	83164491	1	84086420	0.0248
14523	14572	50	1	84090507	1	84862897	0.00212
14600	14649	50	1	85146107	1	85534618	0.0394
14650	14699	50	1	85537983	1	85712619	0.00966
14721	14770	50	1	85821716	1	86427990	0.01478
14813	14862	50	1	86824861	1	87142913	0.28847
14863	14912	50	1	87144117	1	87444976	0.05296
14942	14991	50	1	87572896	1	87862991	0.09715
15037	15086	50	1	87989379	1	88319436	0.06496
15112	15161	50	1	88495803	1	88880462	0.00237
15168	15217	50	1	88938984	1	89198035	0.01637
15238	15287	50	1	89305632	1	89650572	0.00356
15306	15355	50	1	89836753	1	90276927	0.04153
15396	15445	50	1	90689913	1	90907953	0.01997
15468	15517	50	1	91027453	1	91270222	0.00353
15522	15571	50	1	91294048	1	91541748	0.04687
15605	15654	50	1	91869333	1	92194011	0.00622
15667	15716	50	1	92221647	1	92422155	0.00306
15728	15777	50	1	92493101	1	92690555	0.00889
15801	15850	50	1	92730269	1	93080901	0.00426
15867	15916	50	1	93205984	1	93530626	0.017
15919	15968	50	1	93552653	1	93891268	0.00373
16000	16049	50	1	94152958	1	94462583	0.00372
16093	16142	50	1	94726200	1	95090688	0.00049
16191	16240	50	1	95286380	1	95747675	0.00201
16242	16291	50	1	95779408	1	96068508	0.00397
16323	16372	50	1	96541333	1	96858309	0.0194
16377	16426	50	1	96873699	1	97080009	0.00045
16474	16523	50	1	97206252	1	97326099	0.00246
16535	16584	50	1	97344050	1	97645639	0.03295
16629	16678	50	1	97824415	1	98372825	0.02399
16680	16729	50	1	98390792	1	98797985	0.00017
16747	16796	50	1	99121022	1	99424273	0.00065
16804	16853	50	1	99438575	1	99666243	0.00117
16855	16904	50	1	99679263	1	99950539	0.02398
16917	16966	50	1	100011683	1	100222418	0.0071
16995	17044	50	1	100329026	1	100660493	0.0071
17054	17103	50	1	100684301	1	100901974	0.00408
17108	17157	50	1	100924633	1	101192369	0.00067
17159	17208	50	1	101207382	1	101420360	0.00625
17210	17259	50	1	101425401	1	101686457	0.00091
17262	17311	50	1	101696331	1	101956485	0.0005
17354	17403	50	1	102140097	1	102393989	0.00141
17413	17462	50	1	102438461	1	102944861	0.00131
17471	17520	50	1	103035807	1	103317462	0.00262
17521	17570	50	1	103321011	1	103552730	0.00672
17602	17651	50	1	103636944	1	103829795	0.01714
17652	17701	50	1	103830588	1	104049927	0.00256
17749	17798	50	1	104220701	1	104553225	0.0012
17842	17891	50	1	104866576	1	105191465	0.00072
17925	17974	50	1	105429503	1	105718751	0.00144
17975	18024	50	1	105723926	1	105896245	0.00014
18029	18078	50	1	105919097	1	106192582	9e-05
18088	18137	50	1	106245603	1	106442238	0.00088
18139	18188	50	1	106478321	1	106706402	0.04789
18192	18241	50	1	106711556	1	106925482	0.01285
18242	18291	50	1	106938684	1	107243917	0.00037
18305	18354	50	1	107304361	1	107538208	0.0005
18355	18404	50	1	107539817	1	107715225	0.00162
18440	18489	50	1	107908133	1	108132259	0.00326
18497	18546	50	1	108165281	1	108333977	0.00186
18547	18596	50	1	108352293	1	108445209	0.02185
18628	18677	50	1	108564558	1	108750651	0.00065
18678	18727	50	1	108757377	1	108981718	0.02002
18737	18786	50	1	109032560	1	109215849	0.00157
18790	18839	50	1	109222545	1	109432326	0.00051
18841	18890	50	1	109436377	1	109716811	0.00132
18891	18940	50	1	109719424	1	110281938	0.00477
18941	18990	50	1	110288273	1	110666676	0.10678
19036	19085	50	1	111082817	1	111243444	0.00177
19086	19135	50	1	111258577	1	111619189	0.01628
19144	19193	50	1	111663977	1	111962102	0.28137
19198	19247	50	1	112005025	1	112210932	0.01255
19271	19320	50	1	112325788	1	112539296	0.00067
19322	19371	50	1	112551212	1	112727489	0.0001
19372	19421	50	1	112734752	1	112964636	0.00059
19428	19477	50	1	113008203	1	113253508	0.00424
19488	19537	50	1	113334938	1	113790018	0.00066
19538	19587	50	1	113797160	1	114158868	0.002
19602	19651	50	1	114229976	1	114341674	0.00068
19701	19750	50	1	114636132	1	114963591	0.00191
19751	19800	50	1	114969075	1	115108388	9e-05
19817	19866	50	1	115179750	1	115396382	0.00682
19908	19957	50	1	115572508	1	115865845	0.00017
19978	20027	50	1	116071516	1	116335904	0.00045
20076	20125	50	1	116608078	1	117047495	0.00555
20126	20175	50	1	117052000	1	117603648	0.00014
20222	20271	50	1	117826270	1	118043120	0.00251
20314	20363	50	1	118233829	1	118528240	0.00931
20408	20457	50	1	118855196	1	119104383	0.00384
20458	20507	50	1	119105843	1	119289962	0
20511	20560	50	1	119300792	1	119478298	3e-05
20563	20612	50	1	119551103	1	119777130	0.00242
20655	20704	50	1	119978634	1	120248665	0.00094
20711	20760	50	1	120286300	1	120616736	0.00036
20799	20848	50	1	120853383	1	121113938	0.00068
20895	20944	50	1	121424108	1	121661230	0.00353
20979	21028	50	1	122285494	1	122824714	0.00112
21029	21078	50	1	122828593	1	123091094	0.00032
21082	21131	50	1	123142779	1	123654755	6e-05
21135	21184	50	1	123663172	1	124024329	0
21220	21269	50	1	124240701	1	124632136	8e-05
21307	21356	50	1	124850188	1	125186921	0.00037
21362	21411	50	1	125201655	1	125404010	0.00943
21426	21475	50	1	125504823	1	125770635	2e-05
21490	21539	50	1	125829064	1	125974034	8e-05
21540	21589	50	1	125974875	1	126170767	5e-05
21590	21639	50	1	126171220	1	126496279	0.00095
21653	21702	50	1	126531700	1	126655610	0.00018
21729	21778	50	1	126724027	1	126927092	0.00028
21793	21842	50	1	127027958	1	127329909	9e-05
21856	21905	50	1	127420772	1	127841330	0.00931
21913	21962	50	1	127891721	1	128242326	0.00113
21978	22027	50	1	128289890	1	128664783	0.02547
22041	22090	50	1	128742532	1	129057020	0.0002
22105	22154	50	1	129128397	1	129375515	0.00266
22155	22204	50	1	129378228	1	129646972	2e-05
22216	22265	50	1	129694848	1	129802834	7e-05
22284	22333	50	1	129852721	1	130051211	0.00125
22364	22413	50	1	130521667	1	130704440	0.00183
22436	22485	50	1	130802204	1	131133790	0.00039
22486	22535	50	1	131149237	1	131363073	0.00023
22538	22587	50	1	131383136	1	131581811	0
22635	22684	50	1	131708750	1	131868732	0.00023
22688	22737	50	1	131906267	1	132132566	2e-05
22738	22787	50	1	132135169	1	132312674	0.00149
22828	22877	50	1	132498578	1	132708601	0.0005
22878	22927	50	1	132725061	1	133027725	4e-05
22953	23002	50	1	133194730	1	133323967	0.00014
23041	23090	50	1	133585754	1	133927813	0.00188
23111	23160	50	1	134120129	1	134403101	0.00156
23162	23211	50	1	134420014	1	134692148	3e-05
23212	23261	50	1	134696685	1	134971085	0
23262	23311	50	1	134983958	1	135182483	4e-05
23316	23365	50	1	135197181	1	135367809	0.0007
23377	23426	50	1	135408473	1	135516993	0.00013
23458	23507	50	1	135589427	1	135746588	5e-05
23532	23581	50	1	135893039	1	136127682	0.00036
23590	23639	50	1	136176722	1	136524183	0.00326
23679	23728	50	1	136735046	1	136885559	6e-05
23755	23804	50	1	137013598	1	137171105	0.00025
23821	23870	50	1	137239229	1	137557652	9e-05
23879	23928	50	1	137667461	1	137951832	1e-05
23949	23998	50	1	138061985	1	138251617	0.00018
24034	24083	50	1	138368108	1	138582718	0.00048
24093	24142	50	1	138608927	1	138873718	0.00602
24151	24200	50	1	138918455	1	139178982	0.0001
24202	24251	50	1	139182980	1	139351597	1e-05
24252	24301	50	1	139357221	1	139655091	0.00053
24343	24392	50	1	139807976	1	139992756	0.00289
24408	24457	50	1	140031257	1	140195231	0.00194
24462	24511	50	1	140252384	1	140501621	1e-05
24527	24576	50	1	140553639	1	140688856	0.00473
24619	24668	50	1	141003954	1	141417998	4e-05
24702	24751	50	1	141536089	1	141668756	6e-05
24771	24820	50	1	141691638	1	141791717	1e-05
24823	24872	50	1	141798845	1	141900010	0.00076
24874	24923	50	1	141908188	1	142073783	0.00034
24932	24981	50	1	142102705	1	142242492	0.00768
24984	25033	50	1	142249121	1	142396392	0.00016
25050	25099	50	1	142459810	1	142647820	0.04256
25122	25171	50	1	142766186	1	142911991	0.00069
25176	25225	50	1	142927902	1	143038944	2e-05
25244	25293	50	1	143096173	1	143192878	0
25317	25366	50	1	143255456	1	143407380	0.00098
25401	25450	50	1	143529287	1	143822681	0.00022
25464	25513	50	1	143867207	1	144033465	0.00098
25524	25573	50	1	144068084	1	144326159	0.00616
25589	25638	50	1	144371694	1	144507953	0.00126
25659	25708	50	1	144587013	1	144745480	0.00047
25715	25764	50	1	144770363	1	144974912	0.00017
25770	25819	50	1	145011996	1	145265943	0.00034
25821	25870	50	1	145279148	1	145693093	0.00286
25901	25950	50	1	145894740	1	146124213	0.00012
25998	26047	50	1	146352175	1	146521361	0.00054
26048	26097	50	1	146531047	1	146845628	2e-05
26098	26147	50	1	146852036	1	147057175	0.00239
26183	26232	50	1	147320547	1	147471936	0.0004
26252	26301	50	1	147535122	1	147720430	0.00333
26317	26366	50	1	147770500	1	148063590	0.00936
26369	26418	50	1	148066240	1	148301552	0.00343
26425	26474	50	1	148347596	1	148625081	5e-05
26482	26531	50	1	148692231	1	148912108	0.00252
26534	26583	50	1	148937496	1	149380191	0.00101
26584	26633	50	1	149408609	1	149856500	0.00035
26659	26708	50	1	150217556	1	150535774	0.0059
26722	26771	50	1	150747465	1	150974434	1e-05
26772	26821	50	1	150977219	1	151176806	7e-05
26822	26871	50	1	151178303	1	151589731	0.00214
26914	26963	50	1	152056704	1	152311000	0.00051
26964	27013	50	1	152321341	1	152439298	0.00659
27049	27098	50	1	152707270	1	152914934	0.07875
27134	27183	50	1	153051252	1	153232790	0.00285
27186	27235	50	1	153244358	1	153414276	0.02506
27238	27287	50	1	153418516	1	153647530	0.00045
27314	27363	50	1	153782324	1	153884539	0.00712
27364	27413	50	1	153885644	1	154016701	0.00042
27440	27489	50	1	154085544	1	154340116	0.0169
27527	27576	50	1	154687185	1	154983824	0.0028
27578	27627	50	1	154997890	1	155197820	0.03212
27631	27680	50	1	155210538	1	155379341	0.00318
27729	27778	50	1	155572490	1	155779313	0.00462
27779	27828	50	1	155782251	1	156110123	0.00019
27839	27888	50	1	156170651	1	156310368	0.00803
27910	27959	50	1	156437785	1	156630231	0.01121
27960	28009	50	1	156630943	1	156888914	0.00115
28027	28076	50	1	156978876	1	157239611	0.00167
28115	28164	50	1	157377095	1	157500705	0.01915
28177	28226	50	1	157567485	1	157685560	0.01521
28227	28276	50	1	157692268	1	157906484	0.00238
28297	28346	50	1	157996992	1	158207849	0.00438
28347	28376	30	1	158214351	1	158319652	3e-05
28401	28450	50	2	340420	2	619873	0.00302
28495	28544	50	2	727689	2	959111	0.00266
28562	28611	50	2	1027136	2	1219483	0.00702
28637	28686	50	2	1350878	2	1575704	0.00102
28688	28737	50	2	1576989	2	1775924	0.00163
28740	28789	50	2	1788221	2	2175933	0.01169
28799	28848	50	2	2252595	2	2519574	4e-05
28851	28900	50	2	2572353	2	2861811	1e-05
28901	28950	50	2	2863672	2	3204072	0.00076
28954	29003	50	2	3234337	2	3614272	0.0015
29044	29093	50	2	3850233	2	4022301	0.00016
29100	29149	50	2	4057133	2	4159529	0.00134
29158	29207	50	2	4173501	2	4413727	0.00013
29215	29264	50	2	4456234	2	4655005	0.00047
29285	29334	50	2	4811210	2	4923285	0.00155
29353	29402	50	2	4990602	2	5192416	0.0002
29403	29452	50	2	5193223	2	5387825	0.00097
29472	29521	50	2	5492378	2	5756255	0.00032
29564	29613	50	2	6077954	2	6291556	0.00026
29649	29698	50	2	6537043	2	6790366	0.0006
29747	29796	50	2	7086105	2	7324761	0.00137
29797	29846	50	2	7330584	2	7582379	0.0001
29852	29901	50	2	7614809	2	7902978	0.0019
29920	29969	50	2	8055269	2	8248438	0.00198
29977	30026	50	2	8272673	2	8447922	0.02065
30055	30104	50	2	8610462	2	8839233	0.03302
30109	30158	50	2	8902898	2	9143626	8e-05
30161	30210	50	2	9154853	2	9556168	0.00017
30215	30264	50	2	9584324	2	9847254	0.00246
30275	30324	50	2	9874755	2	10262927	0.00068
30374	30423	50	2	10505131	2	10839186	0.00222
30427	30476	50	2	10878498	2	11267854	7e-05
30484	30533	50	2	11327710	2	11480753	0.0054
30534	30583	50	2	11482029	2	11773141	0.00067
30584	30633	50	2	11780890	2	11926979	0.00915
30646	30695	50	2	11972292	2	12201336	0.00031
30696	30745	50	2	12202715	2	12510440	0
30747	30796	50	2	12512667	2	12742159	0.00042
30802	30851	50	2	12756409	2	13099000	0.00061
30860	30909	50	2	13144439	2	13376741	0.00348
30953	31002	50	2	13544314	2	13796171	0.00056
31004	31053	50	2	13798863	2	14131903	0.00155
31072	31121	50	2	14308336	2	14560522	0.00039
31122	31171	50	2	14566960	2	14863069	0.0008
31175	31224	50	2	14921638	2	15162706	7e-05
31227	31276	50	2	15173036	2	15395552	0.00301
31285	31334	50	2	15426281	2	15580709	0.00025
31338	31387	50	2	15623376	2	15992435	0.02282
31420	31469	50	2	16185671	2	16615984	0.00118
31488	31537	50	2	16777044	2	17015461	0.00027
31572	31621	50	2	17285191	2	17520719	0.00538
31635	31684	50	2	17591289	2	17803425	0.00921
31717	31766	50	2	17983072	2	18364864	0.00193
31790	31839	50	2	18463031	2	18633807	0.00378
31867	31916	50	2	18757948	2	19066076	0.00909
31938	31987	50	2	19149199	2	19363187	0.00423
31989	32038	50	2	19365599	2	19632106	0.00112
32039	32088	50	2	19634129	2	19939942	0.00015
32089	32138	50	2	19950619	2	20191663	0.0017
32153	32202	50	2	20245817	2	20466148	0.00231
32235	32284	50	2	20724829	2	21388445	0.04123
32326	32375	50	2	21633045	2	21884395	0.03425
32377	32426	50	2	21894033	2	22098954	0.01258
32427	32476	50	2	22100599	2	22562914	0.00027
32479	32528	50	2	22578263	2	22915156	0.00162
32540	32589	50	2	22988090	2	23144270	0.00072
32631	32680	50	2	23334606	2	23647148	0.00025
32696	32745	50	2	23725627	2	24062452	6e-05
32746	32795	50	2	24071488	2	24325003	0
32798	32847	50	2	24342964	2	24690642	0.00383
32897	32946	50	2	24959673	2	25279208	0.00106
32949	32998	50	2	25323576	2	25806756	2e-05
33027	33076	50	2	25966004	2	26164102	9e-05
33122	33171	50	2	26288993	2	26554409	0.00085
33196	33245	50	2	26740469	2	26978541	0.0001
33266	33315	50	2	27023543	2	27308643	0.00125
33316	33365	50	2	27311983	2	27634043	0.00172
33368	33417	50	2	27640114	2	27769928	0.00015
33452	33501	50	2	28041802	2	28310926	5e-05
33512	33561	50	2	28332768	2	28469468	0.00096
33576	33625	50	2	28507934	2	28783200	0.00176
33626	33675	50	2	28788475	2	29013947	0.08937
33676	33725	50	2	29015475	2	29160624	6e-05
33731	33780	50	2	29174056	2	29355027	0.00478
33828	33877	50	2	29548793	2	29924223	0.00225
33878	33927	50	2	29927893	2	30054410	0.13961
33928	33977	50	2	30055107	2	30208514	0.0286
33979	34028	50	2	30227093	2	30425496	0.00334
34056	34105	50	2	30584426	2	30728946	0.07817
34114	34163	50	2	30760544	2	31068000	0.00172
34171	34220	50	2	31107704	2	31441024	0.09087
34235	34284	50	2	31599584	2	31769399	0.00105
34334	34383	50	2	32139994	2	32364202	0.01392
34420	34469	50	2	32538029	2	32923699	0.02121
34508	34557	50	2	33112629	2	33308463	0.01967
34559	34608	50	2	33314961	2	33471080	0.38002
34611	34660	50	2	33484646	2	33713607	1.18727
34661	34710	50	2	33726637	2	33954692	0.155
34716	34765	50	2	33980847	2	34194876	0.00898
34773	34822	50	2	34215251	2	34433259	0.65314
34829	34878	50	2	34451857	2	34582787	0.02605
34893	34942	50	2	34612774	2	34845597	0.00569
34950	34999	50	2	34884756	2	35193001	0.00013
35008	35057	50	2	35291450	2	35659125	0.00259
35095	35144	50	2	35911443	2	36243501	0.00911
35145	35194	50	2	36249434	2	36436710	0.00383
35200	35249	50	2	36463782	2	36776187	0.0007
35256	35305	50	2	36824021	2	37118237	0.00233
35351	35400	50	2	37340649	2	37592736	0.00171
35445	35494	50	2	38128107	2	38342330	0.1131
35497	35546	50	2	38350032	2	38462144	0.00017
35573	35622	50	2	38550593	2	38824494	0.01374
35660	35709	50	2	38956710	2	39156253	0.00646
35747	35796	50	2	39327684	2	39728973	0.04331
35807	35856	50	2	39780636	2	40134481	0.00629
35886	35935	50	2	40313359	2	40647925	0.03977
35960	36009	50	2	40785706	2	41096666	0.00014
36014	36063	50	2	41135903	2	41420518	0.02965
36087	36136	50	2	41488041	2	41931771	0.00732
36138	36187	50	2	41937376	2	42203841	0.04351
36188	36237	50	2	42204298	2	42490942	0.31983
36239	36288	50	2	42507148	2	42800796	0.02057
36291	36340	50	2	42916012	2	43515855	0.00739
36382	36431	50	2	43814504	2	44009040	0.00638
36452	36501	50	2	44201070	2	44352479	0.00475
36539	36588	50	2	44713512	2	45112850	0.00145
36594	36643	50	2	45186075	2	45599741	0.00572
36648	36697	50	2	45620386	2	45836302	0.07353
36701	36750	50	2	45851331	2	46126141	0.01516
36760	36809	50	2	46193979	2	46644583	0.00561
36837	36886	50	2	46771262	2	47071774	0.03612
36917	36966	50	2	47241522	2	47373588	0.00535
36996	37045	50	2	47459590	2	47937472	0.02323
37076	37125	50	2	48486577	2	48839293	0.00407
37126	37175	50	2	48844399	2	49136490	0.04107
37193	37242	50	2	49208383	2	49488527	0.0639
37259	37308	50	2	49570602	2	49865504	0.00563
37309	37358	50	2	49866847	2	50051007	0.13063
37400	37449	50	2	50272472	2	50597681	0.95792
37451	37500	50	2	50602956	2	51014709	0.06411
37507	37556	50	2	51039626	2	51546568	0.01105
37559	37608	50	2	51568378	2	51951292	0.00483
37627	37676	50	2	52077548	2	52434651	0.00076
37692	37741	50	2	52630058	2	52864867	0.00169
37764	37813	50	2	52949890	2	53169732	0.00513
37815	37864	50	2	53196237	2	53458385	0.00183
37866	37915	50	2	53465607	2	53724204	0.00057
37925	37974	50	2	53827556	2	54089512	0.00507
37995	38044	50	2	54269397	2	54543681	0.00091
38045	38094	50	2	54551318	2	54948935	0.01009
38135	38184	50	2	55080518	2	55285123	0.00326
38185	38234	50	2	55286077	2	55469664	0.10348
38238	38287	50	2	55479362	2	55658593	0.00441
38332	38381	50	2	55876484	2	56213478	0.00235
38393	38442	50	2	56307244	2	56478009	0.0012
38459	38508	50	2	56575707	2	56838968	0.00078
38509	38558	50	2	56841597	2	57032122	0.00255
38559	38608	50	2	57036079	2	57370366	0.05902
38627	38676	50	2	57476538	2	57677378	0.00246
38709	38758	50	2	57845232	2	58048032	0.00489
38759	38808	50	2	58051378	2	58291941	0.00972
38814	38863	50	2	58337745	2	58455294	0.0002
38909	38958	50	2	58613527	2	58711561	7e-05
38960	39009	50	2	58723201	2	58977363	0.01737
39010	39059	50	2	58978256	2	59092820	0.00985
39069	39118	50	2	59129101	2	59293043	0.0014
39135	39184	50	2	59369585	2	59619960	0.00083
39186	39235	50	2	59628108	2	59854746	0.0093
39271	39320	50	2	59976785	2	60173828	0.00914
39341	39390	50	2	60219353	2	60299128	0.01208
39396	39445	50	2	60308526	2	60473868	0.00099
39452	39501	50	2	60487160	2	60635146	0.00044
39515	39564	50	2	60674554	2	60795180	0
39577	39626	50	2	60812297	2	60945359	2e-05
39643	39692	50	2	61015598	2	61215462	0.00302
39730	39779	50	2	61598254	2	61988666	0.03708
39781	39830	50	2	62030866	2	62409413	0.00095
39841	39890	50	2	62461520	2	62785525	3e-05
39909	39958	50	2	62879195	2	63201564	2e-05
39959	40008	50	2	63204124	2	63945575	0.00015
40020	40069	50	2	64197178	2	64591595	0.00023
40085	40134	50	2	64704096	2	64973436	0.00023
40160	40209	50	2	65058406	2	65249007	0
40210	40259	50	2	65254419	2	65489815	0.00011
40262	40311	50	2	65497220	2	65654555	2e-05
40324	40373	50	2	65716307	2	66257314	0.00012
40382	40431	50	2	66318623	2	66538317	0.00359
40458	40507	50	2	66643425	2	66911852	1e-05
40553	40602	50	2	67161182	2	67519994	0
40603	40652	50	2	67520984	2	67846294	3e-05
40653	40702	50	2	67852354	2	68133732	0.00022
40707	40756	50	2	68142932	2	68330416	4e-05
40786	40835	50	2	68404490	2	68704776	0.00021
40865	40914	50	2	69028699	2	69852211	0.00014
40949	40998	50	2	70024227	2	70292449	0.00026
41016	41065	50	2	70419510	2	71338206	0.00011
41101	41150	50	2	71587044	2	72397085	0.00027
41184	41233	50	2	72875933	2	73217670	0.00026
41239	41288	50	2	73223933	2	73514520	4e-05
41304	41353	50	2	73614680	2	73857306	1e-05
41363	41412	50	2	73910789	2	74117736	0.00107
41419	41468	50	2	74149320	2	74373198	0.00412
41470	41519	50	2	74404933	2	74679813	0.00087
41558	41607	50	2	75056858	2	75239200	0.00132
41608	41657	50	2	75246626	2	75605422	6e-05
41666	41715	50	2	75624613	2	75989326	0.00079
41720	41769	50	2	76002539	2	76282928	0.0062
41798	41847	50	2	76336440	2	76480409	0.01703
41863	41912	50	2	76590425	2	76788689	0.00087
41946	41995	50	2	76905638	2	77356271	0.00019
41996	42045	50	2	77374677	2	77565218	0.00434
42049	42098	50	2	77599903	2	77948005	0.00162
42099	42148	50	2	77953953	2	78337916	5e-05
42158	42207	50	2	78412616	2	78717656	0.00083
42210	42259	50	2	78721665	2	79041282	1e-05
42260	42309	50	2	79042119	2	79220974	0.00903
42310	42359	50	2	79225028	2	79398912	3e-05
42405	42454	50	2	79706385	2	79971728	3e-05
42471	42520	50	2	80117683	2	80355613	0.0029
42527	42576	50	2	80371881	2	80649485	0.00085
42587	42636	50	2	80682797	2	80897531	0.00021
42673	42722	50	2	81046538	2	81490863	7e-05
42731	42780	50	2	81535308	2	81964443	0.00136
42781	42830	50	2	81972761	2	82272734	0.00036
42831	42880	50	2	82273806	2	83009851	0.0002
42910	42959	50	2	83338176	2	84005095	0.00124
42996	43045	50	2	84140126	2	84583215	6e-05
43064	43113	50	2	84740486	2	84864137	0.00062
43155	43204	50	2	85204880	2	85869290	9e-05
43205	43254	50	2	85880069	2	86455783	0.00037
43269	43318	50	2	86550659	2	86977263	0.00042
43365	43414	50	2	87422176	2	88137677	0.00038
43418	43467	50	2	88209920	2	89036241	2e-05
43468	43517	50	2	89039121	2	89193062	0.00123
43525	43574	50	2	89226503	2	89647599	0.00031
43576	43625	50	2	89652021	2	89764088	0.00116
43627	43676	50	2	89769552	2	89972236	0.00237
43704	43753	50	2	90213700	2	90399320	0.01311
43803	43852	50	2	90625506	2	90865325	0.00427
43854	43903	50	2	90887171	2	91115863	0.01675
43927	43976	50	2	91301744	2	91733080	0.004
43993	44042	50	2	91855178	2	92208734	0.00428
44058	44107	50	2	92253495	2	92440691	0.00025
44108	44157	50	2	92442103	2	92580574	0.01818
44175	44224	50	2	92643798	2	92983792	0.00704
44237	44286	50	2	93025245	2	93181038	0.00226
44296	44345	50	2	93237771	2	93692979	0.04341
44352	44401	50	2	93830983	2	94096718	0.00126
44414	44463	50	2	94213694	2	94521909	0.00174
44464	44513	50	2	94522577	2	94766987	0.00018
44514	44563	50	2	94770644	2	95236743	0.01021
44564	44613	50	2	95241000	2	95497974	0.00109
44618	44667	50	2	95575008	2	96089229	0.00151
44668	44717	50	2	96097928	2	96820971	0.01204
44749	44798	50	2	96981487	2	97537085	0.14191
44799	44848	50	2	97550138	2	98174440	0.00067
44849	44898	50	2	98175366	2	98416238	0.00034
44902	44951	50	2	98427837	2	98590655	5e-05
44957	45006	50	2	98623413	2	98839095	0.0019
45007	45056	50	2	98842362	2	99112915	0.00539
45065	45114	50	2	99181462	2	99535059	0.11829
45115	45164	50	2	99536940	2	99909391	0.01673
45165	45214	50	2	99915360	2	100394681	0.00232
45227	45276	50	2	100461240	2	101391817	0.01443
45292	45341	50	2	101658365	2	101933471	0.10133
45359	45408	50	2	102011834	2	102678592	0.00013
45409	45458	50	2	102684558	2	102921094	0.00221
45468	45517	50	2	102986572	2	103268912	0.02689
45537	45586	50	2	103334047	2	103601460	0.01791
45610	45659	50	2	103858856	2	104263460	0.01512
45677	45726	50	2	104402218	2	104803223	0.02564
45769	45818	50	2	104960785	2	105138600	0.01435
45819	45868	50	2	105139485	2	105379727	0.09086
45883	45932	50	2	105538876	2	105930717	0.02636
45981	46030	50	2	106280299	2	106622973	1.27318
46062	46111	50	2	106803043	2	107051081	0.22676
46112	46161	50	2	107064874	2	107372419	0.06318
46190	46239	50	2	107510210	2	107816144	0.00172
46260	46309	50	2	107899532	2	108127260	0.00129
46311	46360	50	2	108144623	2	108364750	0.00453
46406	46455	50	2	108496195	2	108755248	0.0149
46461	46510	50	2	108797789	2	109132801	0.00357
46511	46560	50	2	109136316	2	109395583	0.00196
46564	46613	50	2	109412215	2	109708789	0.00055
46621	46670	50	2	109745078	2	109946138	0.00036
46677	46726	50	2	109994302	2	110322095	0.00458
46727	46776	50	2	110326157	2	110686950	0.00083
46777	46826	50	2	110689965	2	110966696	0.00028
46827	46876	50	2	110970832	2	111632909	0.00014
46922	46971	50	2	112027687	2	112427473	0.00028
46979	47028	50	2	112471564	2	112727237	8e-05
47029	47078	50	2	112738395	2	113037716	0.00016
47101	47150	50	2	113164952	2	113319317	4e-05
47151	47200	50	2	113320021	2	113702320	0.00038
47224	47273	50	2	113794011	2	114104633	0.00273
47291	47340	50	2	114200758	2	114399492	0.03948
47341	47390	50	2	114404209	2	114576413	0.00938
47391	47440	50	2	114579641	2	114952473	0.00232
47446	47495	50	2	115012731	2	115429478	0.00573
47509	47558	50	2	115588322	2	116042676	0.00115
47565	47614	50	2	116077997	2	116359766	0.00013
47643	47692	50	2	116557104	2	116850855	0.00291
47703	47752	50	2	116937259	2	117187898	0.00121
47779	47828	50	2	117346445	2	117625102	0.00276
47830	47879	50	2	117642353	2	118116644	0.01759
47880	47929	50	2	118121914	2	118318335	0.00047
47935	47984	50	2	118332088	2	118509131	0.00216
48014	48063	50	2	118655665	2	118915870	0.0412
48087	48136	50	2	119002084	2	119302675	0.00269
48144	48193	50	2	119352353	2	119552548	0.00024
48194	48243	50	2	119555731	2	119665253	0.11797
48275	48324	50	2	119720331	2	119790546	0.16869
48325	48374	50	2	119791562	2	119892935	0.01282
48387	48436	50	2	119919784	2	120072449	0.01365
48477	48526	50	2	120267407	2	120994597	0.02888
48527	48576	50	2	121001422	2	121418332	0.00976
48583	48632	50	2	121444798	2	121720353	0.00438
48658	48707	50	2	121867258	2	122426688	0.00225
48709	48758	50	2	122444622	2	122702111	0.00364
48763	48812	50	2	122724652	2	122914736	0.00084
48837	48886	50	2	123020081	2	123325408	0.00024
48887	48936	50	2	123330136	2	123490212	0.01025
48937	48986	50	2	123490930	2	123618756	0.00087
48987	49036	50	2	123620282	2	123722716	0.00035
49039	49088	50	2	123729318	2	123843994	0.01176
49091	49140	50	2	123857237	2	124075283	0.00072
49141	49190	50	2	124078589	2	124299891	0.01821
49193	49242	50	2	124374403	2	124630412	0.00054
49251	49300	50	2	124653220	2	124911958	0.00482
49330	49379	50	2	125077540	2	125337489	0.00131
49426	49475	50	2	125612575	2	125923636	0.00494
49482	49531	50	2	125953120	2	126262898	8e-05
49540	49589	50	2	126326843	2	126710265	0.00293
49636	49685	50	2	126949023	2	127282691	0.00011
49696	49745	50	2	127354310	2	127662390	0.00448
49752	49801	50	2	127693345	2	127914647	0.00041
49818	49867	50	2	128046308	2	128451474	0.00012
49887	49936	50	2	128546223	2	128785773	3e-05
49940	49989	50	2	128798874	2	128945365	4e-05
50019	50068	50	2	129086147	2	129227817	0.00033
50084	50133	50	2	129411245	2	129691277	0.16111
50175	50224	50	2	130208133	2	130606553	0.02
50235	50284	50	2	130749683	2	131258447	0.02825
50287	50336	50	2	131263295	2	131520325	6e-05
50338	50387	50	2	131532290	2	131912415	0.00633
50413	50462	50	2	132047454	2	132553189	0.00029
50463	50512	50	2	132574092	2	132997476	0
50525	50574	50	2	133122021	2	133337386	0.0003
50593	50642	50	2	133403110	2	133548687	0.00027
50643	50692	50	2	133551244	2	133699531	0.00222
50710	50759	50	2	133764339	2	133914351	0.00527
50760	50809	50	2	133915087	2	134095488	0.00044
50841	50890	50	2	134264081	2	134514797	0.00198
50891	50940	50	2	134515472	2	134769176	2e-05
50942	50991	50	2	134792816	2	134981557	0.00086
51021	51070	50	2	135181237	2	135364325	0.01036
51072	51121	50	2	135369192	2	135607378	0.00124
51124	51173	50	2	135624652	2	135876600	0.0021
51216	51265	50	2	136054277	2	136243812	0.01214
51266	51315	50	2	136250196	2	136709522	0.00267
51322	51371	50	3	184457	3	573626	0.00232
51379	51428	50	3	659967	3	907115	0.05193
51430	51479	50	3	913047	3	1081799	0.00955
51497	51546	50	3	1185211	3	1359695	0.36379
51575	51624	50	3	1625282	3	1943906	0.27465
51672	51721	50	3	2159856	3	2448151	0.4899
51757	51806	50	3	2623113	3	2879333	0.03295
51835	51884	50	3	3008932	3	3267931	0.00625
51896	51945	50	3	3308459	3	3517680	0.1001
51975	52024	50	3	3664655	3	3876687	0.01749
52052	52101	50	3	4065832	3	4317208	0.03139
52150	52199	50	3	4655767	3	4909708	0.06387
52234	52283	50	3	5184801	3	5498492	0.00223
52291	52340	50	3	5538403	3	5829321	0.00169
52350	52399	50	3	5888795	3	6174253	0.0031
52401	52450	50	3	6183874	3	6372670	0.02239
52479	52528	50	3	6453791	3	6622355	0.03679
52561	52610	50	3	6745871	3	6849049	0.00445
52620	52669	50	3	6902341	3	7090671	0.00058
52682	52731	50	3	7125495	3	7227253	0.00157
52767	52816	50	3	7375002	3	7484190	0.01167
52849	52898	50	3	7595378	3	7809856	0.00102
52901	52950	50	3	7819995	3	7952448	0.01263
52951	53000	50	3	7956257	3	8149715	0.00052
53030	53079	50	3	8254888	3	8423260	0.01342
53098	53147	50	3	8548792	3	8757125	0.00118
53172	53221	50	3	8896232	3	9203140	0.00066
53222	53271	50	3	9205782	3	9498642	0.00076
53273	53322	50	3	9511175	3	9746085	0.00858
53323	53372	50	3	9746807	3	9952639	0.02251
53373	53422	50	3	9975601	3	10234090	0.00115
53439	53488	50	3	10258762	3	10431728	0.00022
53515	53564	50	3	10566293	3	10885264	0.00064
53602	53651	50	3	11058851	3	11193886	0.00183
53652	53701	50	3	11194401	3	11377215	0.00307
53714	53763	50	3	11554489	3	11780652	0.014
53769	53818	50	3	11929321	3	12709854	0.00489
53819	53868	50	3	12717083	3	13336937	0.00088
53900	53949	50	3	13514219	3	13682390	0.0014
53951	54000	50	3	13689610	3	14005617	3e-05
54028	54077	50	3	14200192	3	14429863	0.00071
54112	54161	50	3	14614171	3	14864178	9e-05
54190	54239	50	3	14984772	3	15085543	0.00035
54268	54317	50	3	15157328	3	15309464	0.00031
54324	54373	50	3	15340219	3	15439516	0.00017
54376	54425	50	3	15446299	3	15660317	0.00741
54426	54475	50	3	15661580	3	15854570	0.00102
54503	54552	50	3	15963066	3	16276824	0.00076
54566	54615	50	3	16362929	3	16645451	0.01272
54640	54689	50	3	16778602	3	17133863	0.00208
54695	54744	50	3	17146029	3	17269495	0.03396
54794	54843	50	3	17758311	3	17921058	0.00859
54870	54919	50	3	18121049	3	18297924	0.00054
54934	54983	50	3	18352108	3	18603590	0.00206
54999	55048	50	3	18689831	3	18954694	0.00105
55088	55137	50	3	19206606	3	19514385	0.00087
55144	55193	50	3	19594161	3	19863383	0.00092
55220	55269	50	3	20073585	3	20455969	0.00011
55279	55328	50	3	20505784	3	20729303	0.00097
55376	55425	50	3	20958126	3	21526757	0.00218
55466	55515	50	3	21740520	3	21959416	0.00425
55540	55589	50	3	22030515	3	22284335	0.00014
55597	55646	50	3	22334095	3	22514571	0.00216
55656	55705	50	3	22526388	3	22840352	0.00063
55731	55780	50	3	22953230	3	23208310	0.0001
55782	55831	50	3	23236171	3	23534653	1e-05
55848	55897	50	3	23617841	3	23772006	0.00031
55940	55989	50	3	23998164	3	24203232	0
56018	56067	50	3	24336036	3	24660443	3e-05
56082	56131	50	3	24713791	3	25077416	0.00031
56161	56210	50	3	25279624	3	25594021	2e-05
56211	56260	50	3	25610316	3	25909112	8e-05
56307	56356	50	3	26057664	3	26151006	0.00208
56387	56436	50	3	26261749	3	26428324	4e-05
56437	56486	50	3	26435392	3	26624972	0.00169
56487	56536	50	3	26629714	3	26917296	0.00032
56541	56590	50	3	26932335	3	27071232	0.00012
56592	56641	50	3	27080936	3	27232599	0.00333
56685	56734	50	3	27512088	3	27635631	0.05851
56735	56784	50	3	27637302	3	27761106	0.00083
56798	56847	50	3	27801218	3	27982656	0.00371
56849	56898	50	3	27991129	3	28123122	0.00066
56922	56971	50	3	28206206	3	28561053	0.03934
56972	57021	50	3	28564656	3	28872271	0.0032
57023	57072	50	3	28887515	3	29051700	0
57091	57140	50	3	29130005	3	29247889	2e-05
57149	57198	50	3	29260795	3	29469418	0.00109
57210	57259	50	3	29561617	3	29843717	0.00329
57261	57310	50	3	29849428	3	30055933	0.04169
57327	57376	50	3	30137042	3	30329900	0.01426
57381	57430	50	3	30337416	3	30481011	0.00092
57467	57516	50	3	30585260	3	30815319	9e-05
57517	57566	50	3	30818391	3	31094467	0.00066
57570	57619	50	3	31122931	3	31417336	7e-05
57620	57669	50	3	31425267	3	31649783	2e-05
57691	57740	50	3	31715704	3	31920943	1e-05
57772	57821	50	3	32016915	3	32164760	3e-05
57871	57920	50	3	32334053	3	32782646	0.00058
57960	58009	50	3	32959407	3	33168941	0
58024	58073	50	3	33278325	3	33452267	3e-05
58075	58124	50	3	33482289	3	33889939	0.0001
58147	58196	50	3	34061866	3	34295874	0.00029
58238	58287	50	3	34554596	3	34760915	0.00299
58289	58338	50	3	34771216	3	35047024	0.00018
58381	58430	50	3	35224907	3	35454053	3e-05
58432	58481	50	3	35456429	3	35597762	0.001
58485	58534	50	3	35611908	3	35775499	0.0004
58558	58607	50	3	35919693	3	36118478	0.00035
58645	58694	50	3	36305982	3	36572749	0.00704
58709	58758	50	3	36665168	3	37018981	0.0006
58780	58829	50	3	37146982	3	37458546	5e-05
58833	58882	50	3	37464830	3	37785312	0.00242
58922	58971	50	3	38064625	3	38503182	0.00345
58973	59022	50	3	38518173	3	38688357	0.00157
59024	59073	50	3	38699163	3	39009496	0.00036
59105	59154	50	3	39258392	3	39519029	0.00012
59157	59206	50	3	39523893	3	39841272	0.00094
59209	59258	50	3	39896461	3	40225117	0.00021
59285	59334	50	3	40403949	3	40858250	0.00582
59367	59416	50	3	41182429	3	41512340	0.00025
59432	59481	50	3	41602624	3	41920371	0.00017
59482	59531	50	3	41976084	3	42234048	0.00271
59533	59582	50	3	42253155	3	42537530	2e-05
59584	59633	50	3	42544919	3	42764902	0.0005
59655	59704	50	3	42852974	3	43053034	0.00949
59726	59775	50	3	43142315	3	43249555	3e-05
59776	59825	50	3	43255382	3	43479394	0.01093
59833	59882	50	3	43496530	3	43730281	0.00707
59901	59950	50	3	43784287	3	43943194	0.00012
59952	60001	50	3	43949759	3	44123554	5e-05
60008	60057	50	3	44147021	3	44348670	1e-05
60058	60107	50	3	44350075	3	44432426	0.00026
60127	60176	50	3	44480072	3	44712979	0.00893
60197	60246	50	3	44789539	3	45032909	0.00437
60265	60314	50	3	45129882	3	45418848	0.05703
60323	60372	50	3	45491183	3	45784922	0.01663
60398	60447	50	3	45911157	3	46231056	0.02002
60454	60503	50	3	46261773	3	46508023	0.00602
60534	60583	50	3	46619554	3	47020055	0.00029
60586	60635	50	3	47031008	3	47463278	0.0406
60652	60701	50	3	47631749	3	47918979	0.00881
60711	60760	50	3	47995276	3	48172919	0.00175
60762	60811	50	3	48183717	3	48508761	0.00045
60826	60875	50	3	48588806	3	48746616	0.00087
60892	60941	50	3	48829902	3	49035767	0.00012
60959	61008	50	3	49100810	3	49435384	5e-05
61014	61063	50	3	49449816	3	49640378	0.00035
61064	61113	50	3	49641985	3	49750404	0.01584
61114	61163	50	3	49751354	3	49909859	0.04747
61169	61218	50	3	49942538	3	50306274	0.00361
61238	61287	50	3	50490242	3	50765843	0.01008
61332	61381	50	3	51055413	3	51502878	0.00015
61382	61431	50	3	51508285	3	51810057	0.01845
61455	61504	50	3	51925990	3	52266974	0.07751
61519	61568	50	3	52303664	3	52435436	0.01171
61575	61624	50	3	52451463	3	52784295	0.09304
61643	61692	50	3	52844880	3	53040667	0.02984
61693	61742	50	3	53050997	3	53262828	0.00227
61774	61823	50	3	53418125	3	53636639	1e-05
61826	61875	50	3	53655210	3	53971346	0.00012
61888	61937	50	3	54009745	3	54182212	0.0002
61938	61987	50	3	54184840	3	54261102	0.00031
62001	62050	50	3	54316049	3	55131124	0.00069
62051	62100	50	3	55133716	3	55527656	4e-05
62101	62150	50	3	55530431	3	56229008	0.0034
62157	62206	50	3	56266971	3	56490346	0.03809
62214	62263	50	3	56512698	3	56740463	0.01531
62292	62341	50	3	56889034	3	57103236	5e-05
62351	62400	50	3	57207555	3	57638987	0.0019
62414	62463	50	3	57829130	3	58094291	0.00069
62475	62524	50	3	58164272	3	58400168	0.00013
62571	62620	50	3	58684392	3	58919714	8e-05
62623	62672	50	3	58933414	3	59255301	0.0003
62678	62727	50	3	59273201	3	59514563	0.00347
62759	62808	50	3	59820952	3	60046472	0.00051
62813	62862	50	3	60060606	3	60278388	0.0021
62888	62937	50	3	60348599	3	60482046	0.0053
62940	62989	50	3	60512497	3	60677544	6e-05
62990	63039	50	3	60679654	3	60867980	0.00292
63044	63093	50	3	60877388	3	61091134	0.00012
63107	63156	50	3	61155767	3	61438240	0.00046
63160	63209	50	3	61457291	3	61633602	4e-05
63219	63268	50	3	61660040	3	61910495	0.00027
63277	63326	50	3	61932377	3	62174708	0.00547
63358	63407	50	3	62294344	3	62536686	0.00197
63442	63491	50	3	62691689	3	63051719	0.0001
63492	63541	50	3	63058431	3	63342470	0.0007
63578	63627	50	3	63563297	3	63886973	0.0039
63658	63707	50	3	64040430	3	64315010	0.01417
63709	63758	50	3	64324617	3	64704801	0.00096
63764	63813	50	3	64758020	3	65126593	8e-05
63814	63863	50	3	65160187	3	65529760	0.00028
63880	63929	50	3	65641958	3	65942496	9e-05
63931	63980	50	3	65945690	3	66126346	4e-05
64015	64064	50	3	66306242	3	66668768	0.00098
64065	64114	50	3	66675036	3	67093413	0.00024
64137	64186	50	3	67431290	3	67736880	0.00164
64206	64255	50	3	67929236	3	68074898	4e-05
64257	64306	50	3	68077173	3	68357142	0.00336
64350	64399	50	3	68681709	3	68997030	0.00566
64420	64469	50	3	69129136	3	69501592	0.00049
64480	64529	50	3	69607038	3	70003137	0.00238
64538	64587	50	3	70104699	3	70367719	0.00011
64592	64641	50	3	70403863	3	70727436	0.00047
64645	64694	50	3	70760326	3	71263680	5e-05
64695	64744	50	3	71264457	3	71688049	0.01677
64759	64808	50	3	71807338	3	72156526	0.00706
64836	64885	50	3	72434154	3	72761989	3e-05
64925	64974	50	3	73025190	3	73379110	0.0001
64975	65024	50	3	73388988	3	73569043	0.00243
65025	65074	50	3	73577047	3	73797035	0.00527
65080	65129	50	3	73814136	3	74071346	0.0184
65153	65202	50	3	74214931	3	74581496	0.00425
65248	65297	50	3	74773474	3	75181269	0.00197
65307	65356	50	3	75268730	3	75637907	0.00017
65396	65445	50	3	76481717	3	76795293	0.00326
65468	65517	50	3	77157696	3	78048385	0.00491
65519	65568	50	3	78079550	3	78273312	0.00011
65603	65652	50	3	78381699	3	78763241	0.0002
65661	65710	50	3	78796114	3	79176079	3e-05
65730	65779	50	3	79332047	3	79568147	1e-05
65786	65835	50	3	79585137	3	80066920	0
65836	65885	50	3	80099276	3	80747406	2e-05
65899	65948	50	3	80931420	3	81064687	3e-05
65951	66000	50	3	81077671	3	81323058	0.0002
66035	66084	50	3	81440578	3	81761364	0.00015
66112	66161	50	3	81941080	3	82577841	0.0001
66162	66211	50	3	82589636	3	83079549	3e-05
66226	66275	50	3	83126979	3	83466180	0
66276	66325	50	3	83472837	3	83806574	0.00014
66350	66399	50	3	83920120	3	84165637	0.00054
66414	66463	50	3	84236030	3	84378166	4e-05
66485	66534	50	3	84531266	3	84783478	0.00021
66539	66588	50	3	84806229	3	85118197	2e-05
66605	66654	50	3	85244843	3	85443413	2e-05
66690	66739	50	3	85684242	3	86043332	0.00012
66768	66817	50	3	86273503	3	86508297	8e-05
66818	66867	50	3	86515003	3	86685192	0.00046
66872	66921	50	3	86713440	3	86912827	2e-05
66934	66983	50	3	86986491	3	87298932	0.00014
67006	67055	50	3	87381860	3	87649734	8e-05
67059	67108	50	3	87663612	3	88019839	0
67111	67160	50	3	88035245	3	88265749	0.00114
67186	67235	50	3	88362495	3	88754376	0.00015
67237	67286	50	3	88758966	3	88994909	0.00137
67328	67377	50	3	89266817	3	89517671	0.0021
67395	67444	50	3	89568849	3	89761084	0.0006
67454	67503	50	3	89781581	3	89915217	0.00347
67535	67584	50	3	90035209	3	90295438	0.00018
67595	67644	50	3	90326991	3	90578605	0.00131
67662	67711	50	3	90685311	3	91040464	0.00061
67713	67762	50	3	91041864	3	91337643	0.00433
67785	67834	50	3	91533431	3	91878938	0.01686
67860	67909	50	3	92019338	3	92175261	0.02904
67910	67959	50	3	92179855	3	92323274	0.0006
67967	68016	50	3	92340276	3	92547456	4e-05
68017	68066	50	3	92549520	3	92793944	1e-05
68090	68139	50	3	92970047	3	93155224	5e-05
68180	68229	50	3	93445621	3	93697376	0.00157
68252	68301	50	3	93840640	3	94191568	5e-05
68350	68399	50	3	94503221	3	94800696	0
68402	68451	50	3	94813726	3	95573235	0.00038
68472	68521	50	3	95948483	3	96380798	0.00024
68523	68572	50	3	96384949	3	96582576	0.00123
68617	68666	50	3	97059595	3	97301526	1e-05
68668	68717	50	3	97326936	3	97601426	4e-05
68720	68769	50	3	97608022	3	97981053	0
68796	68845	50	3	98161000	3	98456936	0.0002
68846	68895	50	3	98462466	3	99050919	1e-05
68902	68951	50	3	99104122	3	99607024	0.00169
68978	69027	50	3	99920184	3	100288182	0.00018
69044	69093	50	3	100432794	3	100682760	0.0002
69101	69150	50	3	100735844	3	101319929	0.00066
69152	69201	50	3	101328952	3	101680062	0.00194
69208	69257	50	3	101697194	3	101929330	0.00234
69258	69307	50	3	101929986	3	102181180	0.01355
69315	69364	50	3	102448001	3	102988803	0.00937
69382	69431	50	3	103178133	3	103551151	0.00287
69477	69526	50	3	103859123	3	104327351	0.00181
69528	69577	50	3	104336176	3	104691578	0.00035
69578	69627	50	3	104701477	3	105246341	0.00026
69629	69678	50	3	105280861	3	105659331	3e-05
69688	69737	50	3	105765355	3	106078212	0.01125
69745	69794	50	3	106152054	3	106365754	0.03512
69796	69845	50	3	106380630	3	106674058	0.00582
69882	69931	50	3	106860248	3	107020441	0.02302
69940	69989	50	3	107093042	3	107415339	0.00225
69997	70046	50	3	107457084	3	107688981	0.0003
70082	70131	50	3	107888199	3	108087626	0.00245
70142	70191	50	3	108144990	3	108406487	0.00016
70200	70249	50	3	108454607	3	108797251	0.00819
70287	70336	50	3	109065631	3	109315119	0.00094
70385	70434	50	3	109521118	3	109821597	0.00181
70435	70484	50	3	109824080	3	110054660	0.00362
70530	70579	50	3	110457185	3	110908551	0.00093
70600	70649	50	3	111060829	3	111447263	0.00022
70675	70724	50	3	111677789	3	112104515	0.00235
70725	70774	50	3	112110374	3	112317727	0.00268
70803	70852	50	3	112418638	3	112559783	0.00655
70855	70904	50	3	112589772	3	112758743	1e-05
70918	70967	50	3	112802295	3	112962552	4e-05
70968	71017	50	3	112963896	3	113291197	0.00029
71027	71076	50	3	113350213	3	113768515	6e-05
71077	71126	50	3	113802460	3	114182795	0.00155
71127	71176	50	3	114188887	3	114320499	0.0003
71216	71265	50	3	114475245	3	114800885	0.00045
71266	71315	50	3	114801837	3	115109908	0.00162
71341	71390	50	3	115239435	3	115429427	0.01658
71396	71445	50	3	115443315	3	115666199	0.00146
71476	71525	50	3	115786000	3	116039252	0.00224
71534	71583	50	3	116076728	3	116419985	0.00363
71630	71679	50	3	116583646	3	116762986	0.00083
71688	71737	50	3	116802692	3	116962587	0.00023
71738	71787	50	3	116963650	3	117202158	0.00595
71788	71837	50	3	117205493	3	117477829	0.00279
71838	71887	50	3	117489001	3	117644713	3e-05
71898	71947	50	3	117721121	3	117976490	0.01372
71960	72009	50	3	118071660	3	118392420	0.00081
72022	72071	50	3	118494492	3	118687990	0.00322
72073	72122	50	3	118706820	3	119001685	0.11801
72123	72172	50	3	119005527	3	119289193	0.00059
72175	72224	50	3	119296276	3	119517998	0.00119
72233	72282	50	3	119533890	3	119737503	0.00095
72324	72373	50	3	119869963	3	120338365	0.03591
72422	72471	50	3	120601191	3	121240490	0.00578
72473	72482	10	3	121257897	3	121396898	1e-05
72483	72532	50	4	6094	4	628625	0.00011
72535	72584	50	4	650501	4	919891	0.00312
72608	72657	50	4	1143420	4	1477728	0.00804
72663	72712	50	4	1520246	4	1757331	0.00045
72718	72767	50	4	1774151	4	2087908	0.0019
72784	72833	50	4	2169295	4	2469587	0.00037
72837	72886	50	4	2488192	4	2662682	0.02136
72923	72972	50	4	2795757	4	3173669	0.01467
72990	73039	50	4	3210017	4	3398661	0.00404
73040	73089	50	4	3406354	4	3581427	0.01065
73103	73152	50	4	3645837	4	3842686	4e-05
73157	73206	50	4	3871208	4	4056140	0.00015
73212	73261	50	4	4072716	4	4332225	0.00037
73302	73351	50	4	4503803	4	4618951	0.00026
73396	73445	50	4	4770799	4	5060216	0.00322
73452	73501	50	4	5102491	4	5556342	0.00555
73506	73555	50	4	5616237	4	5920208	0.00032
73597	73646	50	4	6114441	4	6254894	0.00171
73671	73720	50	4	6309037	4	6459967	0.00394
73731	73780	50	4	6492832	4	6696030	0.00263
73789	73838	50	4	6747140	4	6899995	0.00212
73839	73888	50	4	6900696	4	7060252	0.00966
73905	73954	50	4	7096783	4	7242273	0.00208
73993	74042	50	4	7424548	4	7614575	0.0095
74083	74132	50	4	7783428	4	8088581	0.00015
74135	74184	50	4	8094038	4	8337794	0.01042
74215	74264	50	4	8516751	4	9002191	0.00187
74294	74343	50	4	9180014	4	9702686	0.05814
74380	74429	50	4	9847184	4	10223697	0.00243
74430	74479	50	4	10238741	4	10753082	0.03976
74480	74529	50	4	10761952	4	11177184	0.00101
74538	74587	50	4	11196667	4	11586503	0.00373
74588	74637	50	4	11587232	4	11976419	0.0012
74680	74729	50	4	12549595	4	12989758	0.00089
74756	74805	50	4	13273518	4	13650707	0.00182
74832	74881	50	4	13847778	4	14035456	0.00218
74892	74941	50	4	14123796	4	14347163	0.0074
74942	74991	50	4	14347983	4	14652307	0.04331
74996	75045	50	4	14716933	4	15194176	0.00672
75089	75138	50	4	15329081	4	15484107	0.01531
75142	75191	50	4	15493533	4	15715155	0.00917
75194	75243	50	4	15724450	4	16011192	0.00091
75251	75300	50	4	16041648	4	16389431	0.0006
75303	75352	50	4	16428953	4	16714077	0.00227
75355	75404	50	4	16748166	4	17007389	0.0005
75423	75472	50	4	17266853	4	17367998	0.00027
75473	75522	50	4	17370213	4	17549263	0.01178
75523	75572	50	4	17556319	4	17745203	0.00545
75575	75624	50	4	17759341	4	18060788	0.00015
75638	75687	50	4	18113477	4	18465693	0.00076
75722	75771	50	4	18541617	4	18739362	0.02927
75816	75865	50	4	19046649	4	19360927	0.00549
75914	75963	50	4	19530875	4	19660183	0.00034
76012	76061	50	4	19826964	4	20266779	0.00704
76067	76116	50	4	20278082	4	20623095	6e-05
76117	76166	50	4	20640203	4	21011008	0.01401
76183	76232	50	4	21077476	4	21294300	0.00024
76233	76282	50	4	21297822	4	21598453	0.00229
76283	76332	50	4	21606668	4	22049152	0.00603
76339	76388	50	4	22075843	4	22465892	9e-05
76389	76438	50	4	22466389	4	22639241	0.00225
76457	76506	50	4	22739950	4	22972364	0.00189
76511	76560	50	4	22994694	4	23342660	9e-05
76575	76624	50	4	23453622	4	23650850	0.01904
76647	76696	50	4	23775954	4	24136216	0.00358
76731	76780	50	4	24333841	4	24650294	0.0004
76787	76836	50	4	24703635	4	25033924	0.00154
76866	76915	50	4	25153860	4	25514115	0.00573
76955	77004	50	4	25865167	4	26282765	0.00834
77021	77070	50	4	26516081	4	26918261	0.00615
77098	77147	50	4	27052988	4	27319139	0.00036
77164	77213	50	4	27357998	4	27542685	0.00062
77214	77263	50	4	27543653	4	27969691	0.00025
77277	77326	50	4	28041224	4	28516636	0.00017
77327	77376	50	4	28525703	4	28931428	0.00121
77378	77427	50	4	28937983	4	29376608	0.00067
77467	77516	50	4	29637049	4	30116485	0.00139
77520	77569	50	4	30124506	4	30732178	0.0122
77570	77619	50	4	30733505	4	30916886	0.00049
77636	77685	50	4	30979912	4	31225840	0.00163
77702	77751	50	4	31273721	4	31821652	0.00012
77754	77803	50	4	31863713	4	32096875	0.00169
77852	77901	50	4	32809145	4	33518284	0.01391
77903	77952	50	4	33526009	4	33812496	0.00266
77959	78008	50	4	33859714	4	34375697	0.0094
78009	78058	50	4	34387386	4	34828892	0.0005
78059	78108	50	4	34832569	4	35053553	0.00086
78142	78191	50	4	35335600	4	35606914	0.00274
78239	78288	50	4	35903023	4	36070555	0.00266
78290	78339	50	4	36085326	4	36263769	0.00027
78340	78389	50	4	36265776	4	36527545	0.00187
78415	78464	50	4	36717515	4	37016630	0.00356
78491	78540	50	4	37169907	4	37390048	0.05578
78541	78590	50	4	37395887	4	37639343	0.0033
78624	78673	50	4	37927193	4	38194542	0.00058
78674	78723	50	4	38195816	4	38505455	0.00025
78729	78778	50	4	38539462	4	38823729	0.02935
78789	78838	50	4	38961041	4	39498957	0.01926
78842	78891	50	4	39524650	4	39905101	0.00121
78908	78957	50	4	40069809	4	40334587	0.00332
78963	79012	50	4	40366356	4	40806862	0.00776
79016	79065	50	4	40897807	4	41251769	0.00059
79070	79119	50	4	41272959	4	41594109	0.00114
79167	79216	50	4	41939390	4	42365038	0.00068
79219	79268	50	4	42372381	4	43004338	0.00018
79308	79357	50	4	43249087	4	44000735	3e-05
79358	79407	50	4	44004459	4	44401613	0.00042
79424	79473	50	4	44436752	4	44628315	7e-05
79493	79542	50	4	44861570	4	45245364	4e-05
79560	79609	50	4	45441499	4	45779565	4e-05
79615	79664	50	4	45804241	4	45987278	0.00022
79665	79714	50	4	45991245	4	46224017	2e-05
79731	79780	50	4	46285096	4	46653293	4e-05
79804	79853	50	4	46801926	4	47223399	2e-05
79859	79908	50	4	47282797	4	47614795	8e-05
79936	79985	50	4	47754372	4	48025062	0.00047
79990	80039	50	4	48056045	4	48395229	8e-05
80041	80090	50	4	48410580	4	48764099	0.00397
80133	80182	50	4	48949704	4	49233358	3e-05
80185	80234	50	4	49259497	4	49683856	5e-05
80249	80298	50	4	49703535	4	49990744	0.00014
80323	80372	50	4	50139364	4	50585372	6e-05
80381	80430	50	4	50652710	4	51050540	0.0001
80468	80517	50	4	51278938	4	51615021	0.00099
80531	80580	50	4	51722936	4	51988904	0.00035
80582	80631	50	4	52006099	4	52328262	2e-05
80639	80688	50	4	52386532	4	52694043	0.00049
80692	80741	50	4	52781882	4	53359316	0.00066
80743	80792	50	4	53380583	4	53859576	0
80794	80843	50	4	53893465	4	54321018	8e-05
80886	80935	50	4	55139186	4	55626291	3e-05
80940	80989	50	4	55693088	4	56312954	0.00061
80990	81039	50	4	56314726	4	56561489	0
81046	81095	50	4	56609405	4	57071553	0.00089
81101	81150	50	4	57141418	4	57643103	2e-05
81151	81200	50	4	57645842	4	57880991	0.00105
81203	81252	50	4	57920866	4	58352411	0.00026
81267	81316	50	4	58409445	4	58746885	0.00394
81317	81366	50	4	58749960	4	59168535	2e-05
81385	81434	50	4	59286708	4	59495450	0.00112
81438	81487	50	4	59557727	4	59904802	1e-05
81493	81542	50	4	59911891	4	60181425	0.0001
81544	81593	50	4	60183554	4	60509233	0.00098
81630	81679	50	4	60763782	4	60975999	0.00011
81685	81734	50	4	60985895	4	61322397	0.00072
81777	81826	50	4	61431755	4	61658431	0.00166
81868	81917	50	4	62146346	4	62649946	0.00196
81921	81970	50	4	62672804	4	63240282	0.06386
81973	82022	50	4	63280471	4	63888336	0.00051
82024	82073	50	4	63890616	4	64569740	0.00237
82105	82154	50	4	64826229	4	65292205	0.00164
82185	82234	50	4	65594558	4	65977885	0.00191
82235	82284	50	4	65978529	4	66076135	1e-05
82292	82341	50	4	66098174	4	66470463	0.00049
82342	82391	50	4	66475998	4	66849509	0.0001
82393	82442	50	4	66869671	4	67099873	0.0019
82459	82508	50	4	67243624	4	67944876	0.01187
82514	82563	50	4	67976260	4	68477678	0.00741
82569	82618	50	4	68613363	4	69074775	0.00146
82665	82714	50	4	69408555	4	69766178	0.00994
82742	82791	50	4	69827167	4	70085959	0.00032
82797	82846	50	4	70099407	4	70312012	0
82878	82927	50	4	70417413	4	70641398	0.00108
82971	83020	50	4	70893038	4	71168112	0.00028
83021	83070	50	4	71172285	4	71470833	0.00108
83095	83144	50	4	71585711	4	72311367	0.00135
83165	83214	50	4	72615645	4	72983415	0.00496
83215	83264	50	4	72987997	4	73341377	4e-05
83266	83315	50	4	73348591	4	73560319	0.00645
83353	83402	50	4	73778930	4	74279792	0.00407
83407	83456	50	4	74299472	4	74497834	0.03867
83457	83506	50	4	74513598	4	74799009	0.00051
83525	83574	50	4	74936903	4	75216940	0.00259
83578	83627	50	4	75244597	4	75481673	0.00048
83630	83679	50	4	75494669	4	75763780	0.00027
83681	83730	50	4	75796759	4	76151685	0.00654
83755	83804	50	4	76270503	4	76655887	0.00059
83806	83855	50	4	76692409	4	77066543	0.02554
83856	83905	50	4	77073182	4	77239628	0.00105
83938	83987	50	4	77398065	4	77655595	0.0261
84002	84051	50	4	77753556	4	77982094	0.00176
84080	84129	50	4	78114922	4	78322587	3e-05
84134	84183	50	4	78346017	4	78597212	0.22616
84184	84233	50	4	78603346	4	78859718	6e-05
84268	84317	50	4	79165314	4	79628940	0.00041
84362	84411	50	4	79808213	4	80158788	0.02893
84427	84476	50	4	80201793	4	80531590	0.00505
84497	84546	50	4	80702660	4	80914592	0.00067
84548	84597	50	4	80918754	4	81120190	0.00064
84605	84654	50	4	81174479	4	81559145	0.01372
84655	84704	50	4	81566138	4	81918496	0.0003
84720	84769	50	4	82003820	4	82245114	0.00064
84770	84819	50	4	82247813	4	82414421	0.0001
84821	84870	50	4	82425442	4	82690911	0.00201
84874	84923	50	4	82719983	4	82888654	0.08095
84924	84973	50	4	82896068	4	83174174	0.00062
85012	85061	50	4	83326705	4	83482465	0.00298
85097	85146	50	4	83617533	4	83974920	0.00021
85159	85208	50	4	84043240	4	84476271	9e-05
85209	85258	50	4	84483118	4	84700615	0.0047
85259	85308	50	4	84703945	4	84972684	0.00018
85310	85359	50	4	84982565	4	85144890	0.00078
85406	85455	50	4	85345253	4	85523801	0.00154
85456	85505	50	4	85525455	4	85749582	0.00015
85527	85576	50	4	85904534	4	86094654	0.00112
85588	85637	50	4	86154098	4	86376250	0.00012
85646	85695	50	4	86395120	4	86560848	6e-05
85707	85756	50	4	86666074	4	86916390	8e-05
85758	85807	50	4	86925976	4	87154705	0.00058
85831	85880	50	4	87293121	4	87650616	0.00088
85881	85930	50	4	87653256	4	87843888	0.00034
85936	85985	50	4	87869216	4	88271774	0.00027
86009	86058	50	4	88538015	4	89069530	0.00932
86075	86124	50	4	89216116	4	89419865	0.00397
86171	86220	50	4	89710479	4	89971907	0.00016
86228	86277	50	4	90007624	4	90322736	0.00044
86284	86333	50	4	90360104	4	90541223	0.0007
86348	86397	50	4	90588973	4	90869202	0.0003
86398	86447	50	4	90875851	4	91086150	0.00153
86490	86539	50	4	91204403	4	91315626	0.00016
86547	86596	50	4	91352584	4	91554080	4e-05
86609	86658	50	4	91622572	4	91779374	0.00463
86667	86716	50	4	91835877	4	92000479	0.00931
86717	86766	50	4	92001190	4	92099897	0.00128
86780	86829	50	4	92120761	4	92220394	0.00828
86852	86901	50	4	92272275	4	92385564	0.00077
86941	86990	50	4	92598093	4	92791472	0.00167
86991	87040	50	4	92795803	4	93142359	0.00177
87068	87117	50	4	93332291	4	93750429	0.00202
87119	87168	50	4	93759151	4	94091384	0.00491
87172	87221	50	4	94124967	4	94652332	0.00079
87259	87308	50	4	94906503	4	95197835	0.00051
87320	87369	50	4	95311326	4	95539407	0.00086
87379	87428	50	4	95581343	4	95810611	0.00108
87429	87478	50	4	95815632	4	96053139	0.00522
87479	87528	50	4	96054739	4	96254953	0.00013
87535	87584	50	4	96273841	4	96567356	0.00177
87613	87662	50	4	96671525	4	96785166	0.03129
87709	87758	50	4	97009831	4	97198034	0.00018
87759	87808	50	4	97203428	4	97375886	0.00166
87847	87896	50	4	97508844	4	97692029	0.00034
87919	87968	50	4	97835048	4	98035413	0.0002
87980	88029	50	4	98094930	4	98253729	0.00016
88050	88099	50	4	98308116	4	98490533	0.00385
88103	88152	50	4	98520667	4	98836905	0.00034
88156	88205	50	4	98845198	4	99079291	4e-05
88206	88255	50	4	99082349	4	99335275	0.00022
88287	88336	50	4	99436702	4	99990587	0.00498
88345	88394	50	4	100046023	4	100339717	0.00105
88397	88446	50	4	100352674	4	100555316	0.01035
88447	88496	50	4	100557239	4	100663967	0.04996
88512	88561	50	4	100706047	4	100843523	0.00276
88589	88638	50	4	100943814	4	101083379	0.00126
88639	88688	50	4	101084655	4	101400641	6e-05
88720	88769	50	4	101523850	4	101783131	0.00079
88773	88822	50	4	101819722	4	101924335	1e-05
88824	88873	50	4	101926861	4	102058667	0.00012
88878	88927	50	4	102078497	4	102244604	4e-05
88934	88983	50	4	102333790	4	102507983	0.00022
88985	89034	50	4	102509474	4	102739978	0.01121
89038	89087	50	4	102761338	4	103206593	0.0002
89088	89137	50	4	103210006	4	103376401	0.03258
89152	89201	50	4	103405217	4	103604622	0.01504
89202	89251	50	4	103607889	4	104090633	0.00019
89291	89340	50	4	104405667	4	105010221	0.02108
89350	89399	50	4	105104071	4	105272923	0.01043
89400	89449	50	4	105275754	4	105416824	0.00399
89452	89501	50	4	105476764	4	105594979	0.00043
89521	89570	50	4	105679782	4	105927031	0.00112
89571	89620	50	4	105931891	4	106260923	0.00328
89627	89676	50	4	106287141	4	106583909	0.01048
89718	89767	50	4	106824575	4	107143429	0.00125
89792	89841	50	4	107308375	4	107642524	0.03228
89876	89925	50	4	107732347	4	107922234	4e-05
89971	90020	50	4	108075218	4	108340677	0.00023
90022	90071	50	4	108358135	4	108590036	5e-05
90107	90156	50	4	108704213	4	108870711	0.00058
90191	90240	50	4	108938235	4	109127680	0.00262
90270	90319	50	4	109201830	4	109464070	0.00141
90338	90387	50	4	109561711	4	109810794	0.00285
90433	90482	50	4	109984836	4	110256177	0.00133
90485	90534	50	4	110263701	4	110457609	0.00039
90536	90585	50	4	110460261	4	110671640	0.00324
90603	90652	50	4	110694652	4	110807768	0.01012
90691	90740	50	4	110952911	4	111101754	0.00127
90763	90812	50	4	111179981	4	111419082	5e-05
90817	90866	50	4	111459556	4	111634352	6e-05
90867	90916	50	4	111635578	4	111756159	2e-05
90938	90987	50	4	111801627	4	111975877	0.00012
91005	91054	50	4	112047188	4	112184024	0.00189
91055	91104	50	4	112184896	4	112320437	5e-05
91110	91159	50	4	112334150	4	112469082	0.03644
91163	91212	50	4	112475569	4	112585026	0.00011
91252	91301	50	4	112709649	4	112931301	0.0086
91345	91394	50	4	113072645	4	113366142	0.0058
91395	91444	50	4	113367748	4	113610713	0.0025
91454	91503	50	4	113623570	4	114325393	0.00045
91510	91559	50	4	114378597	4	114569703	0.00036
91561	91610	50	4	114582415	4	114815152	0.0001
91621	91670	50	4	114866067	4	115140499	0.0091
91692	91741	50	4	115199065	4	115305733	0.00661
91742	91791	50	4	115325581	4	115550442	5e-05
91794	91843	50	4	115572815	4	115774451	0.00047
91846	91895	50	4	115778494	4	116012748	7e-05
91902	91951	50	4	116058986	4	116203031	1e-05
91952	92001	50	4	116209319	4	116362246	0.00014
92028	92077	50	4	116443293	4	116579227	0.00018
92112	92161	50	4	116734758	4	116959065	0.00071
92195	92244	50	4	117060902	4	117199333	0.00119
92250	92299	50	4	117209447	4	117328321	4e-05
92305	92354	50	4	117346515	4	117442127	0.02119
92377	92426	50	4	117508468	4	117696666	0.01506
92460	92509	50	4	117806990	4	117952374	0.00271
92512	92561	50	4	117960312	4	118216028	0.00122
92570	92619	50	4	118285303	4	118507580	0.00014
92630	92679	50	4	118540785	4	118822765	5e-05
92696	92745	50	4	118917800	4	119122230	0.00019
92771	92820	50	4	119309676	4	120517793	0.0001
92821	92824	4	4	120555019	4	120598483	0
92833	92882	50	5	152598	5	830166	0.00018
92883	92932	50	5	831195	5	1166619	0.00508
92937	92986	50	5	1177232	5	1434985	0.07985
93006	93055	50	5	1539925	5	1772245	0.00187
93057	93106	50	5	1780028	5	1935627	0.00049
93133	93182	50	5	2027232	5	2323741	0.00036
93183	93232	50	5	2328197	5	2677064	0.01395
93234	93283	50	5	2709982	5	3192148	0.00049
93305	93354	50	5	3251236	5	3524803	0.0012
93386	93435	50	5	3722042	5	3900964	0.00017
93479	93528	50	5	4101269	5	4349181	0.00296
93529	93578	50	5	4352856	5	4491771	5e-05
93624	93673	50	5	4680174	5	4913502	0.00046
93705	93754	50	5	5094882	5	5219286	0.00376
93755	93804	50	5	5220162	5	5479283	0.00342
93828	93877	50	5	5591410	5	5919930	0.00316
93906	93955	50	5	6070358	5	6269427	0.0004
94005	94054	50	5	6481662	5	6706406	0.00016
94058	94107	50	5	6730631	5	6977989	0.00098
94108	94157	50	5	6981409	5	7165384	0.01877
94181	94230	50	5	7266920	5	7732054	0.00354
94231	94280	50	5	7733715	5	8082901	0.00824
94282	94331	50	5	8088208	5	8509306	0.05022
94347	94396	50	5	8629364	5	8862219	0.009
94421	94470	50	5	8994172	5	9338439	0.00187
94474	94523	50	5	9367856	5	9846174	8e-05
94524	94573	50	5	9867010	5	10177446	0.00015
94575	94624	50	5	10190641	5	10485132	0.00624
94625	94674	50	5	10488276	5	10734084	0.0021
94675	94724	50	5	10735432	5	10858500	0.0002
94725	94774	50	5	10860626	5	11095651	0.00812
94793	94842	50	5	11147234	5	11272012	0.00294
94843	94892	50	5	11273401	5	11399480	0.02604
94930	94979	50	5	11630877	5	11916549	0.01904
95017	95066	50	5	12134317	5	12312306	0.00045
95079	95128	50	5	12372065	5	12489281	0.00105
95170	95219	50	5	12646900	5	12814708	0.00943
95235	95284	50	5	12918053	5	13120495	0.05861
95303	95352	50	5	13159247	5	13403654	0.12431
95353	95402	50	5	13411742	5	13707509	0.00079
95434	95483	50	5	14189730	5	14515431	0.00217
95531	95580	50	5	14981777	5	15251188	0.01705
95619	95668	50	5	15551061	5	15706452	0.02492
95672	95721	50	5	15724476	5	15986323	0.00579
95725	95774	50	5	16011523	5	16244604	0.00022
95786	95835	50	5	16323938	5	16619461	0.00043
95836	95885	50	5	16623651	5	16937247	0.00811
95894	95943	50	5	16984026	5	17253724	0.01157
95981	96030	50	5	17402390	5	17646066	0.02341
96031	96080	50	5	17646718	5	17916342	0.15562
96085	96134	50	5	17940746	5	18198724	0.00215
96148	96197	50	5	18294913	5	18600410	0.03834
96208	96257	50	5	18626142	5	18924126	0.00238
96265	96314	50	5	18967781	5	19255857	0.26433
96320	96369	50	5	19295283	5	19526737	0.00146
96370	96419	50	5	19527693	5	19668570	0.01044
96429	96478	50	5	19718642	5	19997015	0.01367
96495	96544	50	5	20094983	5	20254204	0.00213
96575	96624	50	5	20423991	5	20619406	0.00108
96637	96686	50	5	20664282	5	20985168	0.08029
96687	96736	50	5	20993029	5	21117110	1.70444
96740	96789	50	5	21136987	5	21443220	0.02008
96805	96854	50	5	21552056	5	21750386	0.01969
96863	96912	50	5	21797969	5	21967877	0.03612
96913	96962	50	5	21979649	5	22215742	0.00076
96967	97016	50	5	22281783	5	22657964	0.00901
97019	97068	50	5	22668191	5	22780992	0.21223
97108	97157	50	5	22980357	5	23216622	0.01057
97180	97229	50	5	23597159	5	23847307	0.38828
97279	97328	50	5	24160356	5	24363099	0.0192
97342	97391	50	5	24507410	5	24844421	0.02522
97404	97453	50	5	24958089	5	25144645	0.00323
97459	97508	50	5	25183516	5	25679402	0.08633
97548	97597	50	5	26288310	5	27196179	0.00167
97598	97647	50	5	27200825	5	27337867	0.11443
97693	97742	50	5	27518124	5	27891832	0.03542
97743	97792	50	5	27895884	5	28179839	6e-05
97809	97858	50	5	28281323	5	28627690	1e-05
97861	97910	50	5	28638562	5	28818381	2e-05
97940	97989	50	5	28943728	5	29123610	0.0001
98021	98070	50	5	29345468	5	29964653	0.00193
98087	98136	50	5	30114907	5	30295193	3e-05
98139	98188	50	5	30302920	5	30761603	0.00103
98190	98239	50	5	30781079	5	31283437	0.02556
98240	98289	50	5	31286274	5	31565698	0.00043
98339	98388	50	5	31800234	5	31955485	0.00239
98389	98438	50	5	31960400	5	32240148	0.01582
98444	98493	50	5	32252995	5	32455823	0.00105
98514	98563	50	5	32536025	5	32797397	0.01303
98581	98630	50	5	32879364	5	33168678	0.00058
98675	98724	50	5	33506853	5	33759730	0.00134
98741	98790	50	5	33830781	5	34041287	0.00201
98818	98867	50	5	34170442	5	34501464	0.00097
98897	98946	50	5	34940502	5	35182826	0.00014
98947	98996	50	5	35185506	5	35458030	0.00104
98997	99046	50	5	35461561	5	35702023	0.03373
99048	99097	50	5	35707311	5	35928737	0.02191
99101	99150	50	5	35958264	5	36274592	0.0001
99182	99231	50	5	36495670	5	36743920	0.00055
99242	99291	50	5	36846504	5	37215561	5e-05
99297	99346	50	5	37256771	5	37578124	4e-05
99355	99404	50	5	37679240	5	37851357	0.00679
99453	99502	50	5	38195570	5	38536960	0.00103
99504	99553	50	5	38566102	5	38897165	0.00226
99554	99603	50	5	38901229	5	39102543	0.00012
99630	99679	50	5	39266117	5	39474448	1e-05
99702	99751	50	5	39541706	5	39810651	0.00064
99778	99827	50	5	40012453	5	40351712	0.00231
99828	99877	50	5	40353344	5	40610526	0.00912
99910	99959	50	5	40944756	5	41378772	0.0015
99966	100015	50	5	41517287	5	41862867	0.00037
100023	100072	50	5	41887477	5	42178029	0.0001
100079	100128	50	5	42192811	5	42374443	0.00416
100153	100202	50	5	42513931	5	42844134	0.01012
100243	100292	50	5	43223629	5	43718224	0.00143
100318	100367	50	5	43794183	5	44043573	4e-05
100385	100434	50	5	44121835	5	44315528	0
100435	100484	50	5	44317598	5	44498675	0.00078
100495	100544	50	5	44554245	5	44840694	0.00021
100556	100605	50	5	44890382	5	45104529	3e-05
100616	100665	50	5	45138480	5	45399364	1e-05
100666	100715	50	5	45405020	5	45624159	0
100725	100774	50	5	45682708	5	45958046	2e-05
100775	100824	50	5	45980892	5	46299501	0.00038
100828	100877	50	5	46306149	5	46504698	0
100897	100946	50	5	46631654	5	47022326	4e-05
100957	101006	50	5	47059393	5	47234392	0.00031
101037	101086	50	5	47319298	5	47608535	0.00067
101135	101184	50	5	48387823	5	48950299	0.00343
101185	101234	50	5	48964228	5	49212943	0.00102
101238	101287	50	5	49239687	5	49560632	0.00415
101302	101351	50	5	49622171	5	49803643	0.00095
101365	101414	50	5	49846589	5	50028670	0.00012
101464	101513	50	5	50333669	5	50494069	0.00527
101520	101569	50	5	50553532	5	50818041	0.001
101605	101654	50	5	50956296	5	51152438	7e-05
101655	101704	50	5	51159439	5	51341751	0.00905
101744	101793	50	5	51704669	5	51977298	0.00011
101794	101843	50	5	51990170	5	52375683	0.00052
101858	101907	50	5	52628893	5	53026452	0.01181
101910	101959	50	5	53064700	5	53460507	0.00083
101961	102010	50	5	53504021	5	53950518	0.00248
102030	102079	50	5	54126389	5	54416532	0.00091
102091	102140	50	5	54447666	5	54634733	0.0005
102154	102203	50	5	54690597	5	55026483	5e-05
102207	102256	50	5	55077865	5	55523432	0
102278	102327	50	5	56006965	5	56977424	0.00019
102376	102425	50	5	57289205	5	57664486	0.14669
102426	102475	50	5	57667972	5	57993463	0.01548
102477	102526	50	5	58021130	5	58676713	0.09152
102532	102581	50	5	58716498	5	59710122	0.10912
102588	102637	50	5	59765311	5	60292438	0.07189
102639	102688	50	5	60357578	5	60811196	0.00291
102711	102760	50	5	61251515	5	61837353	0.00419
102769	102818	50	5	61915252	5	62134388	0.00109
102862	102911	50	5	62372911	5	62644905	0.00239
102936	102985	50	5	62941057	5	63444332	0.00025
102988	103037	50	5	63455832	5	63615957	1e-05
103038	103087	50	5	63617437	5	64021154	0.00803
103110	103159	50	5	64151167	5	64508504	0.00019
103191	103240	50	5	64627323	5	64842192	0.00103
103290	103339	50	5	65140872	5	65498721	0.00843
103356	103405	50	5	65647773	5	65946093	0.00112
103421	103470	50	5	66078662	5	66870790	8e-05
103481	103530	50	5	66909814	5	67121257	0.00032
103539	103588	50	5	67147996	5	67404814	0.00175
103633	103682	50	5	67683168	5	67827684	0.0022
103714	103763	50	5	67970758	5	68262569	0.05521
103768	103817	50	5	68293520	5	68513494	0.00134
103864	103913	50	5	68592141	5	68794146	0.00497
103914	103963	50	5	68796970	5	69065329	0.02882
104003	104052	50	5	69298804	5	69660475	0.00373
104055	104104	50	5	69678390	5	69996835	0.0033
104105	104154	50	5	70001645	5	70767676	0.03118
104176	104225	50	5	70901421	5	71066608	0.00338
104266	104315	50	5	71219751	5	71499453	0.00651
104363	104412	50	5	71952691	5	72187637	0.0001
104461	104510	50	5	72374113	5	72624013	0.00046
104526	104575	50	5	72692093	5	73109108	0.01139
104620	104669	50	5	73215997	5	73535638	0.007
104713	104762	50	5	73796592	5	74030843	0.00356
104802	104851	50	5	74125006	5	74318686	0.00105
104856	104905	50	5	74336321	5	74581345	0.00047
104909	104958	50	5	74602216	5	75045517	4e-05
104960	105009	50	5	75051337	5	75206972	0
105011	105060	50	5	75211699	5	75426735	1e-05
105071	105120	50	5	75548821	5	75955475	0.01618
105123	105172	50	5	75982028	5	76221908	7e-05
105181	105230	50	5	76281747	5	76431052	0.02175
105231	105280	50	5	76432283	5	76956329	0.00045
105308	105357	50	5	77127775	5	77335328	0.00309
105366	105415	50	5	77383948	5	77571325	0.00159
105416	105465	50	5	77573288	5	77894226	0.00063
105511	105560	50	5	78176675	5	78497618	0.00013
105582	105631	50	5	78654594	5	78988705	0.00082
105669	105718	50	5	79289785	5	79650407	0.012
105765	105814	50	5	79944279	5	80294407	0.0899
105821	105870	50	5	80334446	5	80568019	0.00988
105901	105950	50	5	80756487	5	81095612	0.00474
105987	106036	50	5	81332285	5	81862266	0.01432
106065	106114	50	5	82181994	5	82549399	0.01
106115	106164	50	5	82550463	5	82686461	0.00791
106194	106243	50	5	82870441	5	83143924	0.00203
106273	106322	50	5	83264404	5	83534022	0.0024
106348	106397	50	5	83712456	5	83963429	0.01794
106443	106492	50	5	84223396	5	84525667	0.00039
106496	106545	50	5	84547742	5	84947733	4e-05
106552	106601	50	5	85013142	5	85259585	0.00074
106642	106691	50	5	85437792	5	85574578	0.00064
106701	106750	50	5	85634391	5	85983762	0.00946
106757	106806	50	5	86045614	5	86415989	0.00076
106821	106870	50	5	86498508	5	86844847	0.00677
106900	106949	50	5	86998734	5	87242718	0.00444
106950	106999	50	5	87246362	5	87469839	0.00114
107012	107061	50	5	87618946	5	87890685	0.00064
107105	107154	50	5	88174117	5	88478165	0.00024
107166	107215	50	5	88534711	5	88832051	0.00149
107258	107307	50	5	89055742	5	89324899	0.01641
107309	107358	50	5	89330374	5	89541215	0.00056
107372	107421	50	5	89629416	5	89844718	0.00025
107454	107503	50	5	90095399	5	90380351	0.00295
107504	107553	50	5	90393497	5	90788405	0.00024
107554	107603	50	5	90791143	5	91340667	0.00506
107605	107654	50	5	91346899	5	91822085	0.00233
107675	107724	50	5	91938390	5	92172337	0.00159
107744	107793	50	5	92339432	5	92637180	0.0618
107801	107850	50	5	92718528	5	93439265	0.00775
107863	107912	50	5	93710291	5	94054038	0.05474
107952	108001	50	5	94383054	5	94861703	0.01281
108009	108058	50	5	94908043	5	95134351	0.00029
108059	108108	50	5	95137876	5	95427193	0.00345
108111	108160	50	5	95448974	5	95726685	0.04648
108161	108210	50	5	95732656	5	96142246	0.02449
108211	108260	50	5	96152946	5	96406085	0.00241
108277	108326	50	5	96475709	5	96621786	0.00331
108328	108377	50	5	96623157	5	96731176	0.00073
108410	108459	50	5	96815507	5	97060576	0.00521
108472	108521	50	5	97086206	5	97292410	0.32346
108531	108580	50	5	97342794	5	97597367	0.00879
108587	108636	50	5	97652740	5	97862816	0.01016
108642	108691	50	5	97882692	5	98115845	0.01926
108697	108746	50	5	98147870	5	98358106	0.00268
108759	108808	50	5	98441528	5	98791155	0.00221
108821	108870	50	5	98810006	5	99013062	0.03003
108873	108922	50	5	99018811	5	99214653	0.04708
108958	109007	50	5	99393421	5	99891116	0.01915
109017	109066	50	5	99937939	5	100230622	0.00525
109090	109139	50	5	100347033	5	100673799	0.00501
109155	109204	50	5	100774017	5	101146545	0.01318
109240	109289	50	5	101258561	5	101391235	0.00922
109337	109386	50	5	101528192	5	101795741	0.01263
109415	109464	50	5	101936055	5	102181299	0.00118
109492	109541	50	5	102665406	5	102818047	0.12191
109588	109637	50	5	103399758	5	103592089	0.04931
109638	109687	50	5	103625780	5	104022640	0.00773
109728	109777	50	5	104299650	5	104554772	0.01741
109825	109874	50	5	104673703	5	104830334	0.00369
109889	109938	50	5	104870667	5	105107803	0.00725
109950	109999	50	5	105139255	5	105349473	0.02037
110003	110052	50	5	105356868	5	105528330	0.005
110058	110107	50	5	105541937	5	105775840	0.05659
110108	110157	50	5	105781885	5	106178425	0.00536
110158	110207	50	5	106179432	5	106620533	0.00145
110210	110259	50	5	106626781	5	106772936	0.00028
110287	110336	50	5	106936298	5	107168371	0.00092
110347	110396	50	5	107200989	5	107582181	0.00652
110397	110446	50	5	107584361	5	107843707	0.0001
110493	110542	50	5	108075599	5	108314182	0.00035
110572	110621	50	5	108394728	5	108606031	0.00701
110625	110674	50	5	108637621	5	108873944	9e-05
110702	110751	50	5	109008165	5	109316674	8e-05
110754	110803	50	5	109320644	5	109560984	0
110807	110856	50	5	109586567	5	109871224	0.00028
110874	110923	50	5	109938960	5	110150555	2e-05
110930	110979	50	5	110247304	5	110662688	0.00111
111022	111071	50	5	110791423	5	111062443	0.00014
111078	111127	50	5	111099727	5	111417605	4e-05
111129	111178	50	5	111426537	5	111656030	7e-05
111181	111230	50	5	111674817	5	112604872	0.03396
111244	111293	50	5	112979289	5	113283670	0.00446
111294	111343	50	5	113284622	5	113504609	0.00069
111344	111393	50	5	113505486	5	113680302	0.00328
111415	111464	50	5	113764477	5	113992080	0.00342
111469	111518	50	5	114018989	5	114459870	0.02598
111523	111572	50	5	114475600	5	114670572	0.01154
111601	111650	50	5	114842581	5	115071972	0.00211
111651	111700	50	5	115081601	5	115260996	0.02297
111701	111750	50	5	115262918	5	115449377	0.00259
111767	111816	50	5	115514784	5	115712662	0.00051
111823	111872	50	5	115724717	5	116000773	0.00772
111885	111934	50	5	116050313	5	116183550	0.01121
111935	111984	50	5	116188625	5	116367311	0.00064
111991	112040	50	5	116471260	5	116666862	0.00415
112041	112090	50	5	116672663	5	116834677	0.00042
112104	112153	50	5	116857799	5	117485109	0.00053
112160	112209	50	5	117815818	5	118219758	0.02265
112225	112274	50	5	118365202	5	118584348	0.00289
112275	112324	50	5	118585960	5	118733993	0.00023
112337	112386	50	5	118768185	5	118958273	0.00049
112421	112470	50	5	119072519	5	119234484	0.00063
112495	112544	50	5	119291684	5	119456980	0.01249
112589	112638	50	5	119640015	5	120222189	0.00355
112652	112701	50	5	120318324	5	120581133	0.00427
112703	112749	47	5	120598352	5	121083487	1e-05
112785	112834	50	6	486912	6	874205	0.00022
112836	112885	50	6	882707	6	1118940	0.00273
112893	112942	50	6	1141683	6	1284952	0.00731
112984	113033	50	6	1486477	6	1709688	0.00398
113034	113083	50	6	1713384	6	1934416	0.07141
113084	113133	50	6	1935477	6	2187212	0.00133
113134	113183	50	6	2213487	6	2522721	0.0219
113184	113233	50	6	2524277	6	2768498	0.00118
113268	113317	50	6	2985855	6	3175677	0.03505
113342	113391	50	6	3374112	6	3506139	0.01455
113416	113465	50	6	3557187	6	3685167	0.01295
113468	113517	50	6	3700069	6	3882381	0.00298
113531	113580	50	6	3947400	6	4219621	0.00467
113581	113630	50	6	4221438	6	4481497	0.04227
113631	113680	50	6	4492278	6	4726782	0.01382
113682	113731	50	6	4741448	6	4989652	0.00012
113733	113782	50	6	4998883	6	5295033	0.00113
113832	113881	50	6	6808125	6	7165615	0.00033
113915	113964	50	6	7387826	6	7587776	0.00226
113966	114015	50	6	7601467	6	7748219	0.01841
114016	114065	50	6	7749167	6	7918008	0.0061
114085	114134	50	6	7979165	6	8229257	0.00133
114173	114222	50	6	8414420	6	8623507	0.00024
114257	114306	50	6	8849854	6	9138086	0.01115
114308	114357	50	6	9164668	6	9460448	0.00379
114367	114416	50	6	9548305	6	9905508	0.00022
114422	114471	50	6	9920972	6	10369158	0.0001
114472	114521	50	6	10371833	6	10657091	3e-05
114547	114596	50	6	10761788	6	10958234	2e-05
114597	114646	50	6	10962144	6	11222645	0.00021
114648	114697	50	6	11225636	6	11408766	0.00152
114713	114762	50	6	11537824	6	11686728	0.00023
114774	114823	50	6	11726338	6	11884099	9e-05
114859	114908	50	6	12113733	6	12266863	0.0017
114945	114994	50	6	12391211	6	12549629	0.00024
115003	115052	50	6	12570357	6	12703601	0.00109
115089	115138	50	6	12825415	6	13074909	0.02693
115141	115190	50	6	13076774	6	13207960	5e-05
115213	115262	50	6	13278512	6	13528092	1e-05
115284	115333	50	6	13615948	6	13850631	0.00518
115375	115424	50	6	13959843	6	14077902	0.00027
115429	115478	50	6	14098120	6	14292886	3e-05
115480	115529	50	6	14296751	6	14449095	0.00307
115547	115596	50	6	14542434	6	14709401	0.0001
115597	115646	50	6	14710253	6	14930138	0.00044
115649	115698	50	6	14957293	6	15340596	0.0003
115699	115748	50	6	15345894	6	15737649	0.00216
115754	115803	50	6	15775674	6	16053022	4e-05
115804	115853	50	6	16069239	6	16445658	0.00304
115855	115904	50	6	16458407	6	16645301	0.00023
115924	115973	50	6	16704730	6	16833792	1e-05
115975	116024	50	6	16836632	6	16975669	0.00034
116049	116098	50	6	17116099	6	17293752	0.00365
116101	116150	50	6	17311505	6	17630609	0.00014
116200	116249	50	6	18035285	6	18354879	0.00037
116251	116300	50	6	18361769	6	18651933	4e-05
116302	116351	50	6	18672632	6	18947647	1e-05
116387	116436	50	6	19057633	6	19299048	0.00011
116438	116487	50	6	19301610	6	19570702	0.00445
116488	116537	50	6	19576414	6	19919724	2e-05
116560	116609	50	6	20093005	6	20196161	1e-05
116613	116662	50	6	20222165	6	20349192	0.00081
116705	116754	50	6	20541873	6	20829787	0.00054
116755	116804	50	6	20833482	6	21194105	9e-05
116811	116860	50	6	21242767	6	21589207	0.002
116869	116918	50	6	21680151	6	22049631	0.00081
116953	117002	50	6	22239879	6	22544728	0.00053
117008	117057	50	6	22559985	6	22838316	0.00508
117089	117138	50	6	23008262	6	23151759	0.00019
117170	117219	50	6	23274107	6	23617252	3e-05
117246	117295	50	6	23738304	6	24000336	0.00046
117312	117361	50	6	24117761	6	24469209	0.002
117371	117420	50	6	24552924	6	24919313	0.00616
117429	117478	50	6	24978245	6	25264415	0.02131
117513	117562	50	6	25499237	6	25691722	0.00055
117571	117620	50	6	25818116	6	26074357	0.02591
117646	117695	50	6	26195855	6	26537473	0.03199
117696	117745	50	6	26546701	6	26853333	0.00105
117746	117795	50	6	26859131	6	27152731	0.05723
117796	117845	50	6	27153407	6	27396028	0.0033
117888	117937	50	6	27621549	6	27826557	0.00382
117963	118012	50	6	27917877	6	28133059	0.0044
118013	118062	50	6	28137309	6	28332475	0.00026
118063	118112	50	6	28341294	6	28567115	0.00413
118121	118170	50	6	28592769	6	28810002	0.00715
118177	118226	50	6	28824288	6	28961963	0.00334
118228	118277	50	6	28965858	6	29196737	0.07684
118278	118327	50	6	29211573	6	29558986	0.00546
118329	118378	50	6	29560905	6	29893615	0.00036
118398	118447	50	6	30037076	6	30299465	0.00119
118462	118511	50	6	30332725	6	30501008	0.00035
118520	118569	50	6	30519405	6	30778277	0.00312
118571	118620	50	6	30782962	6	30991350	0.00175
118621	118670	50	6	30991974	6	31277510	0.00098
118684	118733	50	6	31340453	6	31533262	0.00056
118741	118790	50	6	31579234	6	31936204	0.05037
118806	118855	50	6	31976488	6	32160982	0.00204
118863	118912	50	6	32187222	6	32376636	0.00426
118943	118992	50	6	32554010	6	32757148	0.00108
119025	119074	50	6	32874492	6	33118585	0.0043
119085	119134	50	6	33130554	6	33349244	0.00057
119152	119201	50	6	33450062	6	33797599	0.00102
119209	119258	50	6	33827561	6	34065773	0.00271
119281	119330	50	6	34215534	6	34496622	0.00439
119350	119399	50	6	34626868	6	34995246	0.00146
119400	119449	50	6	34996021	6	35252875	0.0004
119455	119504	50	6	35272229	6	35458156	1e-05
119505	119554	50	6	35459353	6	35569279	0.00117
119585	119634	50	6	35704771	6	35899280	0.00027
119635	119684	50	6	35900125	6	36090669	0.00011
119730	119779	50	6	36354277	6	36599338	0.00077
119792	119841	50	6	36637378	6	36793190	0.00051
119854	119903	50	6	36874323	6	37084281	0.00033
119948	119997	50	6	37282118	6	37696139	0.00024
119998	120047	50	6	37704254	6	37926604	6e-05
120050	120099	50	6	37948345	6	38148922	0.0013
120103	120152	50	6	38190676	6	38464203	0.00015
120155	120204	50	6	38469930	6	38659533	0.00504
120205	120254	50	6	38666081	6	38931436	0.00129
120261	120310	50	6	38980227	6	39333464	0.00484
120327	120376	50	6	39413342	6	39620809	0.0006
120382	120431	50	6	39639504	6	39921321	0.00082
120451	120500	50	6	40034589	6	40321155	0.01874
120503	120552	50	6	40324194	6	40581465	0.00334
120554	120603	50	6	40590372	6	40769089	0.01098
120650	120699	50	6	41069767	6	41290573	0.0198
120701	120750	50	6	41296354	6	41538295	0.00362
120797	120846	50	6	41796733	6	41963464	0.02632
120888	120937	50	6	42099449	6	42256766	0.01097
120976	121025	50	6	42399504	6	42648451	0.00118
121027	121076	50	6	42675888	6	42947557	0.0047
121120	121169	50	6	43222812	6	43429392	0.00686
121214	121263	50	6	43572047	6	43786044	0.00402
121299	121348	50	6	43929818	6	44128826	0.01089
121349	121398	50	6	44130560	6	44380150	0.01944
121430	121479	50	6	44532321	6	44648312	0.00682
121480	121529	50	6	44649549	6	44815890	0.03103
121530	121579	50	6	44824211	6	44996130	0.003
121614	121663	50	6	45191402	6	45382648	0.00865
121669	121718	50	6	45428415	6	45784183	0.01169
121739	121788	50	6	45871734	6	45975875	0.0005
121828	121877	50	6	46140090	6	46435700	0.0006
121916	121965	50	6	46544050	6	46696325	0.0012
121975	122024	50	6	46741635	6	46845080	0.00505
122038	122087	50	6	46872287	6	47022906	0.06703
122088	122137	50	6	47024844	6	47307796	0.00056
122165	122214	50	6	47480428	6	47726022	0.0104
122237	122286	50	6	47855876	6	48121049	0.00629
122335	122384	50	6	48293995	6	48499981	0.00527
122385	122434	50	6	48502998	6	48712849	0.03641
122435	122484	50	6	48718263	6	49077487	0.00372
122487	122536	50	6	49095755	6	49419215	0.00012
122548	122597	50	6	49504301	6	49770552	0.00278
122607	122656	50	6	49796746	6	49986245	0.00013
122666	122715	50	6	50027718	6	50285263	0.00071
122736	122785	50	6	50373573	6	50535214	0.01893
122811	122860	50	6	50591351	6	50750826	0.05969
122885	122934	50	6	50860823	6	50993627	0.02289
122948	122997	50	6	51040969	6	51264650	0.11494
123028	123077	50	6	51369747	6	51630142	0.06393
123079	123128	50	6	51635203	6	51853625	0.00407
123129	123178	50	6	51856565	6	52029492	0.00019
123219	123268	50	6	52201969	6	52513627	0.00218
123279	123328	50	6	52568923	6	53000848	0.00065
123339	123388	50	6	53086533	6	53397963	0.79206
123389	123438	50	6	53411406	6	53755361	0.14111
123476	123525	50	6	53900422	6	54158533	0.00865
123541	123590	50	6	54273568	6	54672091	0.3116
123636	123685	50	6	54794939	6	54953177	1.22251
123706	123755	50	6	55092427	6	55336237	0.0188
123756	123805	50	6	55345470	6	55570440	1.27235
123817	123866	50	6	55649884	6	55963702	0.0238
123896	123945	50	6	56100507	6	56440317	0.00642
123948	123997	50	6	56457519	6	56728360	0.13365
124014	124063	50	6	56832490	6	57022748	0.00255
124067	124116	50	6	57048193	6	57302972	0.00016
124123	124172	50	6	57320072	6	57613474	0.00019
124173	124222	50	6	57630557	6	57892766	0.00187
124237	124286	50	6	57935531	6	58081589	4e-05
124307	124356	50	6	58193481	6	58396493	0.00884
124357	124406	50	6	58401427	6	58610038	0.00044
124407	124456	50	6	58611350	6	58786220	0.00148
124460	124509	50	6	58792833	6	58919773	0.04172
124517	124566	50	6	58957767	6	59176309	0.0028
124596	124645	50	6	59345845	6	59644905	0.00448
124664	124713	50	6	59740363	6	60610403	0.00251
124714	124763	50	6	60613016	6	60853513	0.00856
124799	124848	50	6	61141636	6	61361079	0.005
124861	124910	50	6	61390068	6	61513544	0.01484
124936	124985	50	6	61568380	6	61805218	0.00028
124986	125035	50	6	61810659	6	62004532	0.00914
125036	125085	50	6	62011770	6	62198188	0.16286
125087	125136	50	6	62200296	6	62391766	0.03363
125178	125227	50	6	62609842	6	62882052	0.02044
125229	125278	50	6	62908535	6	63314353	0.00019
125279	125328	50	6	63350446	6	63504955	0.00063
125339	125388	50	6	63553207	6	64049511	0.0167
125420	125469	50	6	64443665	6	64739682	0.00355
125472	125521	50	6	64757547	6	65049525	0.01057
125537	125586	50	6	65118447	6	65448851	0.00098
125587	125636	50	6	65452752	6	65728890	4e-05
125639	125688	50	6	65741147	6	66095649	0.05548
125715	125764	50	6	66279312	6	66502992	0.00011
125795	125844	50	6	66625351	6	66839456	0.00079
125859	125908	50	6	66893077	6	67053010	0.00422
125934	125983	50	6	67195513	6	67395070	0.00086
125984	126033	50	6	67402464	6	67674256	0.04877
126037	126086	50	6	67702981	6	67947084	0.01629
126108	126157	50	6	68090984	6	68375711	0.00049
126158	126207	50	6	68378627	6	68579990	0.00487
126208	126257	50	6	68580659	6	68848548	0.00023
126261	126310	50	6	68880996	6	69108702	0.18362
126332	126381	50	6	69181721	6	69320052	0.13841
126390	126439	50	6	69341176	6	69582481	0.16211
126440	126489	50	6	69597896	6	69859540	0.00267
126495	126544	50	6	69882331	6	70102623	0.00835
126572	126621	50	6	70250154	6	70388559	0.00045
126640	126689	50	6	70421237	6	70586112	0.00981
126717	126766	50	6	70704748	6	70812771	0.00069
126773	126822	50	6	70828693	6	70946049	3e-05
126827	126876	50	6	70992402	6	71246603	0.00616
126877	126926	50	6	71249978	6	71443064	0.07699
126928	126977	50	6	71445278	6	71669574	0.68335
126978	127027	50	6	71674558	6	71971026	0.00145
127031	127080	50	6	71986519	6	72238165	0.02429
127082	127131	50	6	72251652	6	72561303	0.00513
127132	127181	50	6	72567735	6	72877740	0.03577
127186	127235	50	6	72899344	6	73182209	0.00698
127244	127293	50	6	73220200	6	73740746	0.0019
127311	127360	50	6	73878270	6	74140844	0.00562
127362	127411	50	6	74163440	6	74349768	0.09349
127413	127462	50	6	74358103	6	74641547	0.00171
127469	127518	50	6	74708669	6	74937776	0.04995
127519	127568	50	6	74945962	6	75132866	0.01469
127578	127627	50	6	75174299	6	75547468	0.00115
127628	127677	50	6	75559919	6	75796261	0.00014
127678	127727	50	6	75807326	6	76224542	2e-05
127755	127804	50	6	76521190	6	76775500	0.01594
127805	127854	50	6	76778887	6	77116944	0.00028
127866	127915	50	6	77264538	6	77540107	0.00036
127931	127980	50	6	77779659	6	78195502	7e-05
127998	128047	50	6	78248871	6	78602136	0.00065
128053	128102	50	6	78661035	6	79049663	0.00186
128103	128152	50	6	79052110	6	79293402	0.00765
128175	128224	50	6	79358200	6	79591937	0.00236
128228	128277	50	6	79627750	6	79940539	0.00497
128294	128343	50	6	80136200	6	80338390	0.01627
128344	128393	50	6	80346251	6	80652856	0.00066
128399	128448	50	6	80663538	6	80854287	3e-05
128450	128499	50	6	80857000	6	81169373	7e-05
128501	128550	50	6	81194885	6	81393475	2e-05
128578	128627	50	6	81485312	6	81562733	0.00017
[truncated: 4,785 more rows]
